# Supplementary material for: Reproducibility and reliability assays of the gene expression-measurements
Source: J Biol Res (Thessalon). 2014 May 13;21(1):3. doi: 10.1186/2241-5793-21-3 (PMC4376515; doi:10.1186/2241-5793-21-3)
Supplement: Supplementary file 2 — Additional file 2: It is an Excel file which contains all the microarray data analyses. (XLS 2 MB) [file 40709_2013_3_MOESM2_ESM.xls]

## Sheet: Rice RNA-Seq data
An alternative approach to examine the reproducibility
The rice data has been applied (GenBank accessions: DRX000191, DRX000192, DRX000193, and DRX000194).
49	untreated shoot		50	untreated root		51	salt treated shoot			56	salt treated root
53	untreated shoot		54	untreated root		55	salt treated shoot			57	salt treated root
		Descriptive Statistics for RPKM Data (corrected data)												Descriptive Statistics for total exon read data (uncorrected data)
	Comparisons (ratios of expression quantities)						Variation of			Deviation of			Comparisons (ratios of expression quantities)						Variation of			Deviation of
		N	Mean	Std.	Mean Ratios	Std. Ratios	Mean Ratios	Std. Ratios		Mean Ratios	Std. Ratios			N	Mean	Std.	Mean Ratios	Std. Ratios	Mean Ratios	Std. Ratios		Mean Ratios	Std. Ratios
	49/50	24694	10.5234	144.244	0.818891	0.799063	1.22116	1.25147		0.221164	0.251466		49/50	24694	21.6295	296.475	1.30267	1.27113	1.30267	1.27113		0.302669	0.271127
	49/54	25086	12.8508	180.516	0.972003	0.977005	1.0288	1.02354		0.0288034	0.0235359		49/54	25086	16.604	233.237	1.07817	1.08372	1.07817	1.08372		0.0781692	0.0837179
	53/50	24694	10.8265	147.639	0.971921	0.971915	1.02889	1.0289		0.0288906	0.0288961		53/50	24694	20.0613	273.572	1.07808	1.07807	1.07808	1.07807		0.0780778	0.0780721
	53/54	25086	13.222	185.732	0.818821	0.7949	1.22127	1.25802		0.221268	0.25802		53/54	25086	15.4015	216.347	1.30256	1.26451	1.30256	1.26451		0.302559	0.264505
	49/51	25003	1.10035	0.715549	1.00105	0.843704	1.00105	1.18525		0.00105302	0.18525		49/51	25003	1.25834	0.818287	0.911729	0.76842	1.09682	1.30137		0.096817	0.301371
	49/55	24962	1.09919	0.848105	0.990847	0.925642	1.00924	1.08033		0.00923739	0.0803314		49/55	24962	1.38017	1.06489	1.09907	1.02674	1.09907	1.02674		0.0990716	0.0267444
	53/51	25003	1.11052	0.77303	0.995745	0.980786	1.00427	1.01959		0.00427271	0.0195908		53/51	25003	1.14491	0.796972	1.1045	1.08791	1.1045	1.08791		0.104505	0.0879111
	53/55	24962	1.10389	0.86472	0.994034	0.893966	1.006	1.11861		0.00600178	0.118611		53/55	24962	1.24958	0.978844	0.916236	0.814198	1.09142	1.2282		0.0914215	0.228203
	49/56	24628	15.0674	271.896	0.755862	0.882283	1.32299	1.13342		0.322993	0.133424		49/56	24628	35.4916	640.457	1.64567	1.92091	1.64567	1.92091		0.645668	0.920912
	49/57	25205	19.9341	308.174	0.962835	0.951886	1.0386	1.05055		0.0386	0.0505458		49/57	25205	21.5667	333.413	1.068	1.05586	1.068	1.05586		0.0679994	0.0558551
	53/56	24628	15.649	285.64	0.964526	0.958653	1.03678	1.04313		0.0367783	0.04313		53/56	24628	33.2319	606.577	1.06988	1.06336	1.06988	1.06336		0.0698759	0.0633614
	53/57	25205	20.6672	321.465	0.75719	0.888555	1.32067	1.12542		0.320672	0.125423		53/57	25205	20.1581	313.546	1.64856	1.93457	1.64856	1.93457		0.64856	0.934569
	50/51	25003	8.90632	145.856	0.991893	0.891508	1.00817	1.12169		0.00817325	0.121695		50/51	25003	4.95534	81.1522	0.903386	0.811959	1.10695	1.23159		0.106946	0.231589
	50/55	24962	8.97912	163.606	1.03962	1.03782	1.03962	1.03782		0.0396214	0.0378207		50/55	24962	5.4853	99.9462	0.653532	0.6524	1.53015	1.5328		0.530146	0.532801
	54/51	25003	8.56689	140.541	1.03628	1.03044	1.03628	1.03044		0.0362844	0.0304361		54/51	25003	7.5824	124.39	0.651435	0.647758	1.53507	1.54379		0.535074	0.543786
	54/55	24962	8.66472	158.774	0.988709	0.885165	1.01142	1.12973		0.0114198	0.129733		54/55	24962	8.42033	154.296	0.900487	0.806181	1.11051	1.24042		0.110511	0.240415
	50/56	24628	1.17611	1.02045	0.907351	0.691525	1.10211	1.44608		0.10211	0.446079		50/56	24628	1.34786	1.16946	1.97549	1.50559	1.97549	1.50559		0.97549	0.505593
	50/57	25205	1.29621	1.47565	1.02116	1.14219	1.02116	1.14219		0.021158	0.14219		50/57	25205	0.682292	0.776746	0.641926	0.718009	1.55781	1.39274		0.557813	0.39274
	54/56	24628	1.15174	0.893413	1.03629	1.17865	1.03629	1.17865		0.0362861	0.178652		54/56	24628	2.09972	1.62876	0.651436	0.740931	1.53507	1.34965		0.535071	0.349654
	54/57	25205	1.25082	1.25198	0.920793	0.920793	1.08602	1.08602		0.0860209	0.0860209		54/57	25205	1.04737	1.04834	2.00476	1.55366	2.00476	1.55366		1.00476	0.553657
	51/56	24628	13.4502	233.941	0.768193	0.860248	1.30176	1.16245		0.301756	0.162455		51/56	24628	27.7045	481.868	1.67252	1.87294	1.67252	1.87294		0.672516	0.872939
	51/57	25205	17.5089	271.946	0.957781	0.942737	1.04408	1.06074		0.0440799	0.060741		51/57	25205	16.5646	257.279	1.05162	1.0351	1.05162	1.0351		0.0516168	0.0350991
	55/56	24628	14.0431	248.151	0.958965	0.94502	1.04279	1.05818		0.0427914	0.0581785		55/56	24628	26.3447	465.528	1.05292	1.03761	1.05292	1.03761		0.0529162	0.0376056
	55/57	25205	18.2582	287.768	0.769142	0.862331	1.30015	1.15965		0.30015	0.159647		55/57	25205	15.7321	247.954	1.67458	1.87747	1.67458	1.87747		0.674582	0.877474
	50/49	25170	6.22309	42.2689	1.04518	1.04558	1.04518	1.04558		0.0451837	0.0455822		50/49	25170	3.02772	20.5651	0.657029	0.657279	1.522	1.52142		0.522003	0.521423
	54/49	25170	5.95407	40.4262	1.04038	1.09132	1.04038	1.09132		0.0403802	0.0913196		54/49	25170	4.6082	31.2882	0.937935	0.983858	1.06617	1.01641		0.0661719	0.0164063
	50/53	25146	5.98156	38.7319	1.03756	1.09846	1.03756	1.09846		0.0375599	0.0984641		50/53	25146	3.22807	20.9025	0.935393	0.990299	1.06907	1.0098		0.0690699	0.00979557
	54/53	25146	5.73853	36.8024	1.04235	1.05243	1.04235	1.05243		0.0423504	0.0524272		54/53	25146	4.92649	31.5946	0.655248	0.661582	1.52614	1.51153		0.52614	0.511528
	51/49	25170	1.09969	1.24306	0.988524	0.944335	1.01161	1.05895		0.0116088	0.0589463		51/49	25170	0.96162	1.08699	1.08537	1.03685	1.08537	1.03685		0.0853721	0.0368533
	55/49	25170	1.11245	1.31633	1.00486	1.14839	1.00486	1.14839		0.00485551	0.148386		55/49	25170	0.885982	1.04836	0.905908	0.965898	1.10386	1.03531		0.103864	0.0353055
	51/53	25146	1.09437	1.08244	1.00853	1.17358	1.00853	1.17358		0.00853458	0.173584		51/53	25146	1.0615	1.04992	0.909225	0.94516	1.09984	1.05802		0.0998375	0.058022
	55/53	25146	1.10304	1.12164	0.992144	0.965055	1.00792	1.03621		0.0079185	0.03621		55/53	25146	0.974436	0.990865	1.08935	1.0596	1.08935	1.0596		0.089346	0.0596037
	56/49	25170	7.01164	54.9127	1.15789	1.27169	1.15789	1.27169		0.157888	0.271693		56/49	25170	2.97669	23.3123	0.531822	0.584094	1.88033	1.71205		0.880327	0.712054
	57/49	25170	6.05555	43.1807	1.07125	1.25714	1.07125	1.25714		0.0712508	0.257135		57/49	25170	5.59714	39.912	0.965766	1.13335	1.03545	1.13335		0.0354477	0.133346
	56/53	25146	6.54529	43.6808	1.05581	1.17117	1.05581	1.17117		0.0558109	0.171168		56/53	25146	3.0822	20.5695	0.951846	1.05584	1.05059	1.05584		0.0505898	0.0558443
	57/53	25146	5.73545	36.8698	1.1412	1.18473	1.1412	1.18473		0.141199	0.184731		57/53	25146	5.8803	37.801	0.524157	0.544151	1.90782	1.83772		0.907825	0.837724
	51/50	24694	9.68977	131.714	0.968624	0.963523	1.03239	1.03786		0.0323927	0.0378581		51/50	24694	17.4156	236.731	1.06352	1.05792	1.06352	1.05792		0.0635217	0.0579211
	55/50	24694	10.0036	136.7	0.834742	0.821771	1.19798	1.21688		0.197976	0.216884		55/50	24694	16.3754	223.77	1.32788	1.30725	1.32788	1.30725		0.327884	0.307251
	51/54	25086	11.6081	160.28	0.833106	0.817642	1.20033	1.22303		0.200328	0.223029		51/54	25086	13.1153	181.091	1.32528	1.30068	1.32528	1.30068		0.325282	0.300683
	55/54	25086	12.0077	167.188	0.966725	0.958682	1.03442	1.0431		0.0344198	0.0430991		55/54	25086	12.3562	172.04	1.06144	1.05261	1.06144	1.05261		0.0614375	0.0526057
	56/50	24694	1.51724	13.9964	1.10146	1.47711	1.10146	1.47711		0.101457	0.477105		56/50	24694	1.32391	12.2129	0.505903	0.67844	1.97666	1.47397		0.976662	0.473969
	57/50	24694	1.37749	9.47556	0.911744	0.624155	1.0968	1.60217		0.096799	0.602165		57/50	24694	2.61693	18.0015	1.45038	0.992889	1.45038	1.00716		0.450378	0.00716157
	56/54	25086	1.66411	22.4246	0.927334	0.543958	1.07836	1.83838		0.0783597	0.838378		56/54	25086	0.912805	12.3004	1.45038	0.992889	1.45038	1.00716		0.450378	0.00716157
	57/54	25086	1.48543	17.4197	1.12029	1.28731	1.12029	1.28731		0.120291	0.287312		57/54	25086	1.77397	20.8035	0.514554	0.591268	1.94343	1.69128		0.94343	0.691282
	56/51	25003	9.12295	155.605	1.16233	1.19885	1.16233	1.19885		0.162334	0.198855		56/51	25003	4.42909	75.5444	0.533865	0.550639	1.87313	1.81607		0.873134	0.816072
	57/51	25003	7.84882	129.795	1.03338	1.09044	1.03338	1.09044		0.0333751	0.0904384		57/51	25003	8.29628	137.194	0.941167	0.993139	1.06251	1.00691		0.0625106	0.00690879
	56/55	24962	8.82831	142.699	1.0108	1.05618	1.0108	1.05618		0.0107967	0.0561783		56/55	24962	4.70595	76.0663	0.920603	0.961936	1.08624	1.03957		0.0862441	0.0395707
	57/55	24962	7.76498	122.891	1.13694	1.16119	1.13694	1.16119		0.136938	0.161189		57/55	24962	9.01178	142.623	0.5222	0.533338	1.91497	1.87498		0.914974	0.874982
							Average of ratios' deviations			0.123475									Average of ratios' deviations			0.338311
							Std.			0.13352									Std.			0.318473

## Sheet: Yeast RNA-Seq data
An alternative approach to examine the reproducibility
The yeast RNA-Seq data (represented as t.p.m) is available online described in Nat Biotechnol 2009, 27:652-658. We have analyzed 6387 genes found expressed in all the replicates of samples 1 and 2.
	Comparing technical replicates
Sample 2 had three replicates sequenced in the channels no. 7, 8, and 9. Sample 1 had three replicates sequenced in the channels no. 10, 11, and 12.
Sample 2
Comparisons	Mean	Deviation of Mean	Std.
ch7/8	1.01776	0.0177607	0.231569
ch7/9	1.01891	0.0189102	0.264626
ch8/9	1.01784	0.0178384	0.253707
ch8/7	1.01601	0.0160124	0.256418					Pearson correlation on log transformed data between the technical replicates
ch9/7	1.01815	0.0181472	0.271846					ch 7 & 8	ch7 & 9	ch 8 & 9
ch9/8	1.01871	0.0187073	0.267731					0.994	0.994	0.994
				Ave. of deviations		0.137773	0.137
				Std. of deviations		0.12559
		% of gene with 50% and bigger variations				0.042
Sample 1
Comparisons	Mean	Deviation of Mean	Std.
ch10/11	1.02239	0.0223894	0.250504
ch10/12	1.01102	0.0110237	0.240554					Pearson correlation on log transformed data between the technical replicates
ch11/12	1.00899	0.00899364	0.256936					ch 10 & 11	ch 10 & 12	ch 11 & 12
ch11/10	1.01596	0.0159594	0.276557					0.994	0.994	0.994
ch12/10	1.02454	0.0245436	0.260629
ch12/11	1.03183	0.0318285	0.311501
				Ave. of deviations		0.142618	0.142
				Std. of deviations		0.130235
		% of gene with 50% and bigger variations				0.043
	Comparing biological replicates
Two biological replicates (sample 1 and 2) each with three technical replicates
	Mean	Deviation of Mean	Std.
ch7/10	1.00605	0.00604521	0.216888
ch7/11	1.01399	0.0139873	0.318047
ch7/12	0.999756	0.000244072	0.213347
ch8/10	1.00848	0.00848346	0.254419					Pearson correlation on log transformed data between the biological replicates
ch8/11	1.01432	0.0143197	0.301464					ch 7 & 10	ch 7 & 11	ch 7 & 12
ch8/12	1.00105	0.00105388	0.231852					0.994	0.994	0.994
ch9/10	1.00668	0.00667972	0.227927
ch9/11	1.01137	0.0113731	0.240078					ch 8 & 10	ch 8 & 11	ch 8 & 12
ch9/12	1.00108	0.00107732	0.235608					0.994	0.993	0.994
ch10/7	1.03049	0.030486	0.29686
ch10/8	1.03367	0.0336659	0.285901					ch 9 & 10	ch 9 & 11	ch 9 & 12
ch10/9	1.03357	0.0335657	0.333192					0.994	0.994	0.994
ch11/7	1.02802	0.0280245	0.291771
ch11/8	1.03065	0.0306451	0.315611
ch11/9	1.031	0.0310044	0.379907
ch12/7	1.03685	0.0368451	0.271821
ch12/8	1.04164	0.0416434	0.372945
ch12/9	1.04164	0.0416441	0.373904
				Ave. of deviations		0.153676	0.153
				Std. of deviations		0.140622
		% of gene with 50% and bigger variations				0.044

## Sheet: Le Roch et al., 2004
The protein and transcript quantities of some of genes that contained the NRE sequence in their 3′-UTRs during six different growth stages of Plasmodium falciparum
Data from Le Roch et al., 2004
	Length ORF	Protein quantity	mRNA quantity		CORRECTED LENGTH			CORRECTED PROTEIN QUANTITIES
PFC0435w	3885	0	14.2		15.6024			0
PFC0435w	3885	5	405		15.6024			78.012
PFC0435w	3885	21	453.7		15.6024			327.651
PFC0435w	3885	0	231.4		15.6024			0
PFC0435w	3885	0	59.4		15.6024			0
PFC0435w	3385	3	0		13.5944			40.7831
PFE1250w	2022	25	2390		8.12048			203.012				Pearson correlation
PFE1250w	2022	42	1012		8.12048			341.06
PFE1250w	2022	21	1180		8.12048			170.53				mRNA and protein correlation
PFE1250w	2022	21	1488		8.12048			170.53				-0.0292639
PFE1250w	2022	3	1210		8.12048			24.3614				mRNA and corrected protein correlation
PFE1250w	2022	0	346.6		8.12048			0				0.135828
PF14_0327	1887	0	93.9		7.57831			0
PF14_0327	1887	0	284.3		7.57831			0
PF14_0327	1887	10	405		7.57831			75.7831
PF14_0327	1887	0	145.4		7.57831			0
PF14_0327	1887	5	190.4		7.57831			37.8916
PF14_0327	1887	2	106		7.57831			15.1566
MAL7p1.122	1182	14	46.4		4.74699			66.4578
MAL7p1.122	1182	4	88.2		4.74699			18.988
MAL7p1.122	1182	1	158		4.74699			4.74699
MAL7p1.122	1182	16	83.6		4.74699			75.9518
MAL7p1.122	1182	13	0		4.74699			61.7108
MAL7p1.122	1182	0	17.1		4.74699			0
PF14_0697	1077	0	37.8		4.3253			0
PF14_0697	1077	0	82.2		4.3253			0
PF14_0697	1077	9	101		4.3253			38.9277
PF14_0697	1077	2	79.4		4.3253			8.6506
PF14_0697	1077	17	162.4		4.3253			73.5301
PF14_0697	1077	0	68.2		4.3253			0
PF10_0325	867	3	0		3.48193			10.4458
PF10_0325	867	4	98		3.48193			13.9277
PF10_0325	867	1	101		3.48193			3.48193
PF10_0325	867	14	101.9		3.48193			48.747
PF10_0325	867	0	0		3.48193			0
PF10_0325	867	0	0		3.48193			0
MAL13p1.214	801	229	0		3.21687			736.663
MAL13p1.214	801	92	128.6		3.21687			295.952
MAL13p1.214	801	4	286		3.21687			12.8675
MAL13p1.214	801	63	342.7		3.21687			202.663
MAL13p1.214	801	0	49.6		3.21687			0
MAL13p1.214	801	15	0		3.21687			48.253
PFL2225w	615	9	476		2.46988			22.2289
PFL2225w	615	0	154.2		2.46988			0
PFL2225w	615	0	282		2.46988			0
PFL2225w	615	22	843.9		2.46988			54.3373
PFL2225w	615	0	2576		2.46988			0
PFL2225w	615	0	844.5		2.46988			0
PFI1565w	516	2	115		2.07229			4.14458
PFI1565w	516	8	115		2.07229			16.5783
PFI1565w	516	0	879		2.07229			0
PFI1565w	516	17	1405		2.07229			35.2289
PFI1565w	516	1	938.5		2.07229			2.07229
PFI1565w	516	5	931.2		2.07229			10.3614
PF11_0454	249	11	0		1			11
PF11_0454	249	2	467.2		1			2
PF11_0454	249	17	355		1			17
PF11_0454	249	4	256		1			4
PF11_0454	249	4	0		1			4
PF11_0454	249	0	0		1			0

## Sheet: 1 Greenbaum et al., 2003
cell cycle dataset		173 ORFs
Data Greenbaum et al., 2003
ORF	mRNA quantity	Protein quantity	Length	Corrected length	Corrected protein
YKR054c	0.7	2.93869	12279	39.7379	116.777
YDR457w	1.4211	2.93869	9807	31.7379	93.2677
YBL088c	0.290775	5.13798	8364	27.068	139.075			Pearson correlation
YDR150w	0.6	7.90544	8247	26.6893	210.991
YBR136w	0.2	2.93869	7107	23	67.5899			mRNA and protein correlation
YER155c	1.6	2.93869	6504	21.0485	61.8551			0.712232
YJL005w	0.3	2.93869	6081	19.6796	57.8323			mRNA and corrected protein correlation
YNL271c	0.8	4.18063	5862	18.9709	79.3102			0.421053
YKR095w	0.7	5.67408	5628	18.2136	103.345
YJR140c	0.4	2.93869	4947	16.0097	47.0476
YNL242w	0.2	2.93869	4779	15.466	45.4498
YGL173c	2.9	8.46092	4587	14.8447	125.599
YBL079w	1.1711	4.18063	4509	14.5922	61.0047
YNL102w	0.7	4.18063	4407	14.2621	59.6247
YGR116w	0.6	5.67408	4356	14.0971	79.988
YNL088w	1.46744	5.13798	4287	13.8738	71.2832
YIL126w	0.918487	2.93869	4080	13.2039	38.8021
YMR076c	0.755913	4.18063	3834	12.4078	51.8723
YDR293c	0.725832	4.18063	3753	12.1456	50.7764
YDR097c	0.8	5.13798	3729	12.068	62.0049
YJL080c	4.7	19.1812	3669	11.8738	227.754
YAL019w	0.9	2.93869	3396	10.9903	32.2971
YPL022w	0.6	0.533201	3303	10.6893	5.69955
YDL102w	0.9	4.18063	3294	10.6602	44.5663
YER111c	0.4	2.93869	3282	10.6214	31.2129
YJR091c	0.7	2.93869	3276	10.6019	31.1558
YNL267w	0.7	5.94743	3201	10.3592	61.6108
YML010w	1.52909	11.648	3192	10.3301	120.325
YGL207w	2	11.3191	3108	10.0583	113.85
YGL201c	0.4	4.18063	3054	9.8835	41.3192
YOL021c	1.56744	1.47638	3006	9.72816	14.3624
YOR346w	0.8	2.93869	2958	9.57282	28.1315
YEL032w	0.918487	2.69972	2916	9.43689	25.477
YBR079c	3.3	5.13798	2895	9.36893	48.1374
YBR073w	2.2	2.93869	2877	9.31068	27.3612
YGR140w	0.290775	2.93869	2871	9.29126	27.3041
YLR129w	2.4	5.13798	2832	9.16505	47.0898
YGR056w	0.2	5.13798	2787	9.01942	46.3416
YPL126w	1.31744	6.66213	2691	8.70874	58.0187
YLR357w	0.8	6.66213	2670	8.64078	57.5659
YDR285w	0.290775	2.93869	2628	8.50485	24.9931
YIL066c	1.04059	9.47765	2610	8.4466	80.054
YBL023c	0.290775	1.47638	2607	8.43689	12.456
YOR217w	1.26744	1.47638	2586	8.36893	12.3557
YAR044w	0.3	4.18063	2580	8.34951	34.9062
YAL041w	0.4	5.13798	2565	8.30097	42.6502
YIL143c	1.11849	2.93869	2532	8.19417	24.0801
YKL022c	0.539045	5.13798	2523	8.16505	41.9519
YDL126c	10.2	14.4178	2508	8.1165	117.022
YNL216w	0.931351	7.90544	2484	8.03883	63.5505
YPL153c	0.2	2.93869	2466	7.98058	23.4525
YDL132w	1.16383	1.47638	2448	7.92233	11.6964
YJL141c	0.4	2.93869	2424	7.84466	23.053
YLR182w	0.439045	5.13798	2412	7.80583	40.1062
YER171w	0.439045	2.93869	2337	7.56311	22.2256
YLR274w	1	2.93869	2328	7.53398	22.14
YOL006c	0.881351	4.18063	2310	7.47573	31.2532
YGR245c	1.7	7.90544	2304	7.45631	58.9454
YOR361c	4.72454	5.46524	2292	7.41748	40.5383
YGL086w	0.7	5.13798	2250	7.28155	37.4125
YHR031c	0.4	2.93869	2172	7.02913	20.6564
YPL240c	1.3	23.3042	2130	6.8932	160.641
YGL249w	1.03697	2.93869	2115	6.84466	20.1143
YDR172w	7.7	7.90544	2058	6.66019	52.6517
YJL034w	13.4	19.3111	2049	6.63107	128.053
YKL179c	1	2.93869	2040	6.60194	19.4011
YPR161c	0.3	5.94743	1974	6.38835	37.9943
YLR369w	0.2	4.18063	1974	6.38835	26.7073
YLR234w	0.1	4.18063	1971	6.37864	26.6667
YML031w	0.7	2.93869	1968	6.36893	18.7163
YAL016w	3.19534	4.08794	1908	6.17476	25.242
YOR181w	0.4	4.18063	1902	6.15534	25.7332
YAR007c	0.9	2.93869	1866	6.03883	17.7463
YLR248w	2.89275	1.47638	1833	5.93204	8.75793
YGL116w	0.625832	2.93869	1833	5.93204	17.4324
YPR018w	0.3	4.18063	1821	5.8932	24.6373
YJR052w	0.4	2.93869	1698	5.49515	16.1485
YKR072c	0.9	1.47638	1689	5.46602	8.06991
YDL042c	0.855913	2.93869	1689	5.46602	16.0629
YML085c	2.89534	8.46092	1659	5.36893	45.4261
YML069w	2.89812	4.18063	1659	5.36893	22.4455
YFR028c	1.1211	5.13798	1656	5.35922	27.5356
YBR200w	0.675832	0.533201	1656	5.35922	2.85754
YNL154c	1.85894	4.18063	1641	5.31068	22.202
YML115c	1	2.93869	1608	5.20388	15.2926
YGL056c	1.01849	9.47765	1584	5.12621	48.5845
YGL190c	0.539045	4.18063	1581	5.1165	21.3902
YER123w	0.539045	2.93869	1575	5.09709	14.9788
YJL194w	0.4	2.93869	1542	4.99029	14.6649
YGL158w	0.1	5.13798	1539	4.98058	25.5901
YDR168w	1.0919	5.13798	1521	4.92233	25.2908
YMR290c	1.86564	9.47765	1518	4.91262	46.5601
YPL204w	1.74875	4.18063	1485	4.80583	20.0914
YHR030c	1.11849	2.93869	1455	4.70874	13.8375
YLR175w	11.2	14.4763	1452	4.69903	68.0244
YCR052w	0.539045	2.93869	1452	4.69903	13.809
YPL235w	3.19588	4.18063	1416	4.58252	19.1578
YOR198c	3.3	22.5533	1413	4.57282	103.132
YJL146w	0.2	22.5533	1410	4.56311	102.913
YBR078w	6.38514	5.13798	1408	4.55663	23.4119
YKL145w	8.2	5.94743	1404	4.54369	27.0233
YDR190c	4.4	4.79922	1392	4.50485	21.6198
YOR272w	1.69823	2.93869	1383	4.47573	13.1528
YFL037w	6.5	11.1972	1374	4.4466	49.7894
YBR243c	0.855913	4.18063	1347	4.35922	18.2243
YML124c	3.86088	4.18063	1339	4.33333	18.1161
YNL330c	1.1	4.18063	1302	4.21359	17.6155
YPR111w	0.2	0.533201	1276	4.12945	2.20183
YBL058w	2.49677	2.93869	1272	4.1165	12.0971
YGL090w	1.03697	35.7403	1266	4.09709	146.431
YKR048c	3.99476	2.93869	1254	4.05825	11.9259
YJR076c	1.1	4.08794	1248	4.03883	16.5105
YNL064c	14	10.3984	1230	3.98058	41.3918
YHR107c	1.12243	2.93869	1224	3.96117	11.6406
YGL048c	4.4	11.648	1218	3.94175	45.9135
YNL292w	1	2.93869	1212	3.92233	11.5265
YJL026w	3.58657	9.94835	1200	3.8835	38.6344
YAL015c	0.7	2.93869	1200	3.8835	11.4124
YEL037c	1.76736	4.08794	1197	3.87379	15.8358
YHR208w	5.6	30.889	1182	3.82524	118.158
YDL029w	4.08993	8.9832	1177	3.80906	34.2176
YNL001w	0.7	4.18063	1161	3.75728	15.7078
YKL113c	1.13135	2.93869	1149	3.71845	10.9274
YFL039c	81	90.4981	1129	3.65372	330.655
YNL307c	1.95319	8.46092	1128	3.65049	30.8865
YIL035c	2.2	5.13798	1119	3.62136	18.6065
YFL029c	0.4	0.533201	1107	3.58252	1.9102
YKL114c	1.2	2.93869	1104	3.57282	10.4994
YIR026c	1.99875	4.18063	1095	3.54369	14.8149
YBR087w	1.56288	4.18063	1065	3.4466	14.409
YBL016w	1	2.93869	1062	3.43689	10.1
YNL007c	8.7579	2.93869	1059	3.42718	10.0714
YDL226c	1.93092	5.94743	1059	3.42718	20.383
YJR060w	1.13135	1.47638	1056	3.41748	5.04549
YJR043c	0.6	4.18063	1053	3.40777	14.2466
YGR180c	9.12306	19.7552	1038	3.35922	66.3621
YNL290w	0.8	5.13798	1023	3.31068	17.0102
YOR061w	1.55894	7.30938	1020	3.30097	24.128
YPR056w	0.3	2.93869	1017	3.29126	9.672
YGR144w	0.675832	9.05775	981	3.17476	28.7562
YOL094c	1.26744	4.18063	972	3.14563	13.1507
YNL098c	3.5	4.18063	969	3.13592	13.1101
YCR002c	2.57589	5.13798	969	3.13592	16.1123
YGR231c	2.28092	7.30938	948	3.06796	22.4249
YMR241w	4	4.18063	945	3.05825	12.7854
YER133w	3.79593	2.93869	940	3.04207	8.9397
YNL204c	0.1	4.18063	903	2.92233	12.2172
YDR054c	0.625832	2.93869	888	2.87379	8.44517
YOL080c	0.8	5.94743	870	2.81553	16.7452
YPR103w	10.2627	2.93869	864	2.79612	8.21692
YGR132c	2.8	5.13798	864	2.79612	14.3664
YKR046c	0.4	5.67408	852	2.75728	15.645
YFR052w	1.8	2.67874	825	2.6699	7.15198
YNL312w	2.90395	16.5706	823	2.66343	44.1348
YDR099w	4.52118	59.4319	822	2.66019	158.1
YER177w	38	14.6959	804	2.60194	38.2379
YGR253c	3.34275	4.39932	783	2.53398	11.1478
YGL061c	0.4	2.93869	744	2.40777	7.07568
YPL129w	2.03911	7.30938	736	2.38188	17.41
YLR075w	55.5	37.4387	666	2.15534	80.6932
YLR178c	0.7	8.09824	660	2.13592	17.2972
YPL178w	2.13911	2.93869	627	2.02913	5.96297
YLR179c	6.42148	5.67408	606	1.96117	11.1278
YPL239w	3.1	7.41716	603	1.95146	14.4743
YDR328c	5.60378	2.67874	585	1.8932	5.0714
YCR086w	0.3	2.93869	573	1.85437	5.44942
YMR072w	3.21959	5.13798	552	1.78641	9.17853
YGL106w	5.16165	7.41716	450	1.45631	10.8017
YBR109c	8.47447	2.93869	444	1.43689	4.22258
YJL173c	3.56085	1.47638	369	1.19417	1.76305
YFL014w	3.4	20.5374	330	1.06796	21.9331
YGR209c	19.227	15.711	315	1.01942	16.016
YLR043c	15.0549	9.30258	312	1.00971	9.39289
YGR063c	3.79183	4.18063	309	1	4.18063

## Sheet: 2 Greenbaum et al., 2003
cell rescue dataset		115 ORFs
Data from Greenbaum et al., 2003
ORF	mRNA quantity	Protein quantity	Length	Corrected length	Corected protein
YGR271w	0.3	2.93869	5904	28.5217	83.8166
YNR031c	0.881351	2.93869	4740	22.8986	67.2917
YLL015w	0.675832	4.18063	4680	22.6087	94.5186
YOR153w	12	9.94835	4536	21.913	217.999			Pearson correlation
YPR189w	0.4	0.533201	4299	20.7681	11.0736
YNR070w	1.43488	9.94835	4002	19.3333	192.335			mRNA and protein correlation
YDR293c	0.725832	4.18063	3753	18.1304	75.7966			0.452053
YFL016c	1.51744	5.94743	3702	17.8841	106.364
YBL105c	0.439045	1.47638	3456	16.6957	24.6491			mRNA and corrected protein correlation
YKL210w	3.00866	6.36532	3075	14.8551	94.5573			0.289499
YLL026w	4.48697	31.2688	2727	13.1739	411.932
YDR074w	0.7	5.13798	2691	13	66.7937
YOL130w	1.36744	2.93869	2580	12.4638	36.6272
YPL084w	0.625832	7.41716	2535	12.2464	90.8333
YDR251w	1.27482	4.18063	2493	12.0435	50.3493
YDR258c	0.8	5.94743	2436	11.7681	69.9901
YER125w	1.50319	5.67408	2430	11.7391	66.6088
YPR141c	0.290775	0.533201	2190	10.5797	5.64111
YLR006c	0.3	2.93869	2139	10.3333	30.3665
YPL240c	1.3	23.3042	2130	10.2899	239.797
YMR186w	7.60327	49.7724	2118	10.2319	509.265
YPL106c	7.76188	42.7343	2082	10.058	429.821
YBR169c	0.4	17.3936	2082	10.058	174.944
YML016c	0.625832	4.18063	2079	10.0435	41.9881
YHR042w	2.97989	9.94835	2076	10.029	99.7718
YBR043c	0.8	6.66213	2070	10	66.6213
YJL101c	1	0.533201	2037	9.84058	5.247
YOR054c	0.6	5.13798	2025	9.78261	50.2628
YJL128c	0.931351	2.93869	2007	9.69565	28.4925
YLR369w	0.2	4.18063	1974	9.53623	39.8675
YJR045c	4.21802	30.3851	1965	9.49275	288.438
YBL075c	0.2	28.3098	1950	9.42029	266.687
YEL030w	0.1	14.793	1935	9.34783	138.282
YER103w	0.8	7.90544	1929	9.31884	73.6695
YAL005c	13.4	133.188	1929	9.31884	1241.15
YDR477w	1.3	2.93869	1902	9.18841	27.0019
YOR027w	3.27531	13.0965	1770	8.55072	111.985
YML070w	1.84875	8.46092	1755	8.47826	71.7339
YGR088w	0.1	5.67408	1722	8.31884	47.2018
YLR259c	10.3004	15.7539	1719	8.30435	130.826
YHR064c	11	19.8998	1719	8.30435	165.255
YKL088w	1.1	2.93869	1716	8.28986	24.3613
YNL154c	1.85894	4.18063	1641	7.92754	33.1421
YMR015c	2.1	2.93869	1617	7.81159	22.9559
YBR103w	0.755913	2.93869	1608	7.76812	22.8281
YHR007c	14.7	17.9219	1593	7.69565	137.921
YML086c	3.13138	5.94743	1581	7.63768	45.4246
YGL190c	0.539045	4.18063	1581	7.63768	31.9303
YDR513w	3.82825	9.30258	1554	7.50725	69.8367
YOR378w	1.43488	2.93869	1548	7.47826	21.9763
YJR015w	2.89812	4.18063	1533	7.4058	30.9609
YNL241c	2.48185	5.599	1518	7.33333	41.0593
YJR051w	0.4	7.30938	1506	7.27536	53.1784
YBR126c	2.51411	2.93869	1488	7.18841	21.1245
YHR030c	1.11849	2.93869	1455	7.02899	20.656
YPL091w	3.8	1.47638	1452	7.01449	10.356
YNL239w	1.3	2.93869	1452	7.01449	20.6134
YLR113w	4.31452	4.18063	1308	6.31884	26.4167
YMR173w	0.439045	7.41716	1293	6.24638	46.3304
YER143w	0.539045	2.93869	1287	6.21739	18.271
YIL033c	1.5	1.47638	1251	6.04348	8.92246
YGR159c	12.2	12.7796	1245	6.01449	76.8631
YNL064c	14	10.3984	1230	5.94203	61.7878
YKR053c	0.2	13.5963	1215	5.86957	79.8044
YGR234w	8.51612	30.0968	1200	5.7971	174.474
YAL015c	0.7	2.93869	1200	5.7971	17.0359
YDL022w	7.45327	5.13798	1176	5.68116	29.1897
YDL168w	2.74416	1.47638	1161	5.6087	8.28056
YLL039c	2.89812	9.94835	1146	5.53623	55.0764
YER118c	1.43927	2.93869	1104	5.33333	15.673
YKR066c	2.94588	11.3191	1086	5.24638	59.3842
YOL064c	1.36744	4.08794	1074	5.18841	21.2099
YNL160w	14.055	8.46092	1065	5.14493	43.5308
YDL100c	6.1	6.66213	1065	5.14493	34.2762
YBR145w	0.6	15.9993	1056	5.10145	81.6197
YBR054w	3.8	4.18063	1035	5	20.9031
YCR021c	0.3	1.47638	999	4.82609	7.12513
YHR104w	1	18.0726	984	4.75362	85.9105
YNL098c	3.5	4.18063	969	4.68116	19.5702
YDR033w	23.6	11.2464	963	4.65217	52.3202
YOR251c	1.50319	2.67874	915	4.42029	11.8408
YDR098c	1.71373	2.93869	858	4.14493	12.1807
YFR052w	1.8	2.67874	825	3.98551	10.6761
YBL064c	1.94875	2.67874	786	3.7971	10.1714
YGR253c	3.34275	4.39932	783	3.78261	16.6409
YER062c	2.10692	5.69897	753	3.63768	20.731
YMR038c	2.94812	5.94743	750	3.62319	21.5487
YHR008c	2.5346	12.5967	702	3.3913	42.7192
YJL140w	1.40416	1.47638	666	3.21739	4.75009
YJL001w	4.09733	1.47638	649	3.13527	4.62884
YBR072w	0.3	4.18063	645	3.11594	13.0266
YER012w	6.55506	5.13798	597	2.88406	14.8182
YJR069c	1.95692	0.533201	594	2.86957	1.53005
YML028w	55	110.546	591	2.85507	315.617
YDR453c	0.2	16.8493	591	2.85507	48.1059
YOR163w	0.8	1.47638	567	2.73913	4.04399
YER042w	2.5346	1.47638	555	2.68116	3.95841
YJL160c	0.1	2.93869	543	2.62319	7.70874
YLR109w	26.4	94.3554	531	2.56522	242.042
YPL223c	1.43488	1.47638	507	2.44928	3.61606
YIR037w	5.6798	2.93869	492	2.37681	6.98471
YDR155c	33.2463	15.1957	489	2.36232	35.8971
YBR244w	2.89064	0.533201	489	2.36232	1.25959
YEL027w	25.7304	0.533201	483	2.33333	1.24413
YJR104c	14.7	275.138	465	2.24638	618.064
YBR082c	10.3139	2.93869	448	2.16425	6.36006
YDR519w	4.4	2.67874	408	1.97101	5.27984
YER057c	3.1	2.93869	390	1.88406	5.53666
YEL039c	1.10667	1.47638	342	1.65217	2.43923
YCL035c	5.1	7.41716	333	1.6087	11.932
YFL014w	3.4	20.5374	330	1.5942	32.7407
YGR209c	19.227	15.711	315	1.52174	23.908
YLR043c	15.0549	9.30258	312	1.50725	14.0213
YNL259c	4.3	0.533201	222	1.07246	0.571838
YMR174c	0.3	0.533201	207	1	0.533201

## Sheet: 3 Greenbaum et al., 2003
Data from Greenbaum et al., 2003
ORF	Length	#Ribosomes	Occupancy
YJL194W	1542	1	0.43614
YDL048C	1473	3	0.439868
YHL032C	2130	3	0.464875
YBR068C	1830	1	0.491072
YNR053C	1462	1	0.494187
YDL080C	1830	3	0.497203
YKL029C	2010	10.7	0.498493
YOR128C	1716	10.7	0.503387
YHL012W	1482	1	0.507777
YBR018C	1101	1	0.512498
YMR259C	4263	10.7	0.513215		Pearson correlation
YMR309C	2439	10.7	0.515089
YOR153W	4536	1	0.521027
YIR031C	1665	1	0.522248		correlation between length and ribosome number
YPL137C	3831	3	0.524853		0.222696	¤¤
YOL130W	2580	3	0.528207		correlation between length and occupancy
YGL055W	1533	10.7	0.529754		-0.391502	¤¤
YIL047C	2709	3	0.533265
YHR073W	2991	3	0.534103
YBR172C	2373	1	0.535981
YBR034C	1047	1	0.53663		Spearman's correlation
YFL025C	3090	3	0.540721
YNL313C	2715	10.7	0.541138
YOR098C	3231	3	0.545801		correlation between length and ribosome number
YMR140W	1470	1	0.547517		0.34¤¤
YOR204W	1815	10.7	0.547939		correlation between length and occupancy
YNL112W	1642	10.7	0.54799		­0.56¤¤
YNL201C	2577	1	0.554095
YKL156W	599	3	0.555787
YOL021C	3006	10.7	0.557769
YPL022W	3303	3	0.560274
YPL012W	3687	10.7	0.560804
YML056C	1576	7	0.561667
YHR052W	1131	7	0.561719
YAL062W	1374	10.7	0.562053
YJL033W	2313	10.7	0.564183
YGL124C	1935	3	0.564412
YCR072C	1548	3	0.564501
YPR121W	1719	3	0.566442
YPL126W	2691	10.7	0.566609
YOL138C	4026	3	0.567678
YDR006C	2706	3	0.567703
YNL139C	4794	10.7	0.572184
YOR080W	2241	1	0.573146
YCR100C	951	3	0.573376
YDL215C	3279	1	0.573562
YLR058C	1410	10.7	0.573986
YPR035W	1113	10.7	0.574676
YMR120C	1779	10.7	0.57788
YJR041C	3525	10.7	0.578557
YHR196W	1728	1	0.578824
YHR199C	933	1	0.58055
YOR112W	2286	10.7	0.584913
YDR398W	1932	10.7	0.584965
YER069W	2592	4.7	0.585375
YLR071C	3249	4.7	0.586023
YPL030W	1704	10.7	0.587343
YJL200C	2370	10.7	0.587799
YJL198W	2646	10.7	0.589212
YDR496C	1971	10.7	0.590001
YNL240C	1476	7	0.590673
YNL199C	1605	3	0.591821
YOL152W	1890	1	0.591922
YMR080C	2916	10.7	0.592339
YBR023C	3498	4.7	0.592737
YDR399W	666	4.7	0.59387
YMR288W	2916	1	0.594152
YCR063W	474	3	0.594232
YLR129W	2832	1	0.595725
YPR144C	1659	1	0.59642
YHL007C	2820	7	0.596669
YLR410W	3441	10.7	0.597315
YMR185W	2946	1	0.597671
YGL116W	1833	1	0.59854
YKR046C	852	7	0.599135
YLR182W	2412	3	0.600051
YML054C	1776	1	0.600661
YFL036W	4056	3	0.600696
YDL122W	2430	10.7	0.6013
YLR452C	2097	10.7	0.601993
YHR070W	1500	7	0.602457
YHR066W	1362	1	0.603425
YGL209W	1149	1	0.605395
YMR086W	2883	3	0.605785
YGL064C	1686	1	0.606318
YGR159C	1245	7	0.606499
YPL019C	2508	7	0.606652
YGR162W	2859	10.7	0.607346
YJR109C	3357	10.7	0.607666
YJL076W	3570	3	0.608088
YKR097W	1650	3	0.608159
YIL169C	2988	1	0.609
YKR072C	1689	4.7	0.610951
YMR093W	1542	1	0.612082
YEL046C	1164	10.7	0.612208
YNL035C	1170	7	0.613898
YDR243C	1767	1	0.614092
YKR053C	1215	1	0.614777
YKR099W	2436	3	0.615116
YOR001W	2202	10.7	0.615243
YGL092W	3954	10.7	0.615658
YOL058W	1263	10.7	0.616064
YPL212C	1635	7	0.616607
YMR125W	2586	10.7	0.616742
YMR050C	5269	3	0.617283
YJR140C	4947	10.7	0.617477
YNL298W	2529	3	0.617705
YER157W	2406	3	0.617771
YOR328W	4695	4.7	0.618322
YGR204W	2841	10.7	0.618338
YJL087C	2484	1	0.618497
YNL297C	4911	1	0.619045
YDR101C	1782	7	0.619428
YNL118C	2913	10.7	0.619506
YHR094C	1713	1	0.619786
YDL060W	2367	10.7	0.621048
YNL204C	903	1	0.621057
YBR043C	2070	3	0.621168
YDR247W	1386	3	0.621272
YIL066C	2610	23.8	0.62163
YKR024C	2229	3	0.622653
YPL204W	1485	7	0.623274
YDR484W	1926	1	0.623743
YBL017C	4740	3	0.623929
YGR056W	2787	1	0.624211
YDR234W	2082	10.7	0.624352
YBR073W	2877	10.7	0.62513
YPR085C	1347	1	0.625339
YKR093W	1806	10.7	0.625533
YMR044W	1428	7	0.625608
YGR177C	1608	7	0.625671
YLR409C	2820	3	0.626283
YAR071W	1404	10.7	0.627003
YML015C	1041	3	0.627278
YKL135C	2181	4.7	0.628328
YDR186C	2634	3	0.628587
YPL061W	1503	10.7	0.62912
YFL030W	1158	3	0.629195
YMR051C	1323	3	0.629225
YKR080W	963	3	0.629544
YLR413W	2028	10.7	0.629777
YMR246W	2085	10.7	0.629888
YPR010C	3612	10.7	0.630296
YDR019C	1203	4.7	0.630443
YLR084C	3663	3	0.631136
YDR268W	1140	10.7	0.631814
YFR040W	2718	3	0.632096
YPL049C	1359	3	0.632338
YGL190C	1581	3	0.632391
YLR362W	2154	10.7	0.632395
YNL061W	1857	10.7	0.632548
YLR357W	2670	3	0.633344
YGR090W	3714	3	0.633756
YBR030W	1659	3	0.634014
YDR365C	1887	4.7	0.634173
YHR098C	2790	7	0.634191
YBR296C	1725	4.7	0.634751
YLR095C	2439	1	0.63513
YDR380W	1908	10.7	0.635224
YBR260C	2001	10.7	0.635463
YLR214W	2061	10.7	0.635772
YPL058C	4536	3	0.637036
YML100W	3297	10.7	0.637106
YEL032W	2916	10.7	0.637569
YOR138C	2016	10.7	0.637636
YGR205W	873	3	0.637686
YNL041C	2520	10.7	0.637811
YPL093W	1944	10.7	0.638025
YOL126C	1272	1	0.638611
YLR310C	4770	3	0.638846
YNL163C	3333	10.7	0.638873
YOL045W	3306	3	0.639251
YJR019C	1050	1	0.639359
YMR045C	5269	3	0.639447
YJL109C	5310	10.7	0.639603
YBR038W	2892	10.7	0.639937
YOL145C	3234	10.7	0.640466
YDR017C	3153	3	0.640931
YKR079C	2517	3	0.641061
YMR239C	1416	4.7	0.641331
YDR194C	1995	3	0.641735
YDL042C	1689	4.7	0.641912
YPL032C	2478	10.7	0.642163
YOR211C	2709	3	0.642234
YIL115C	4383	10.7	0.6426
YKL148C	1923	10.7	0.642605
YER168C	1641	7	0.642664
YLR399C	2061	4.7	0.643041
YLR113W	1308	7	0.644296
YLL029W	2250	10.7	0.644433
YER024W	2772	7	0.64451
YOR308C	1764	4.7	0.644571
YOL098C	3114	10.7	0.644691
YFR021W	1503	7	0.644704
YGL119W	1506	3	0.644858
YBR291C	900	1	0.645092
YDR143C	1833	3	0.645151
YBL069W	987	7	0.645167
YLR306W	568	4.7	0.645571
YOR303W	1236	1	0.645749
YLR401C	1830	10.7	0.645909
YLR276C	1785	3	0.646001
YJR124C	1347	3	0.646033
YBL105C	3456	3	0.646765
YGL156W	3252	10.7	0.647094
YDL224C	1950	3	0.647158
YGL158W	1539	3	0.647577
YMR300C	1533	10.7	0.647581
YHR109W	1758	3	0.647588
YPR171W	1731	3	0.647755
YML031W	1968	3	0.648296
YER144C	2418	3	0.648427
YMR176W	4236	3	0.648574
YEL055C	3069	10.7	0.649134
YEL050C	1182	3	0.649246
YGR054W	1929	10.7	0.649394
YKL112W	2196	10.7	0.649482
YBR216C	2025	10.7	0.649535
YIL130W	2895	3	0.649722
YHR031C	2172	3	0.649729
YOR206W	2133	10.7	0.65016
YJR033C	4074	3	0.65026
YOR151C	3675	10.7	0.650403
YMR067C	1251	1	0.650536
YPL110C	3672	10.7	0.650763
YPR190C	1965	7	0.651166
YLR177W	1887	3	0.651584
YGL056C	1584	1	0.651599
YCR048W	1833	4.7	0.6523
YMR216C	2229	3	0.652342
YNL049C	2631	10.7	0.652532
YMR165C	2589	3	0.652688
YLR304C	2337	10.7	0.652767
YOR168W	2430	10.7	0.652816
YGL151W	3399	4.7	0.652848
YHR086W	1572	3	0.653022
YEL071W	1491	10.7	0.653399
YLR384C	4050	3	0.653782
YAL019W	3396	10.7	0.65381
YDR091C	1827	10.7	0.653954
YML049C	4086	3	0.653993
YPL105C	2550	4.7	0.654283
YML109W	2829	1	0.654996
YGL140C	3660	1	0.655055
YLR234W	1971	3	0.655155
YOL025W	1983	1	0.655176
YDR299W	1605	1	0.655223
YMR102C	2505	3	0.655762
YDL223C	3141	3	0.655795
YKL072W	2301	7	0.655844
YLR319C	2367	3	0.656444
YHR103W	2559	3	0.65664
YDR311W	1929	4.7	0.656656
YOL006C	2310	4.7	0.656768
YDR219C	1398	4.7	0.657245
YJL050W	3222	10.7	0.657288
YKL179C	2040	3	0.657479
YDR407C	3870	4.7	0.657549
YOL027C	1722	10.7	0.657909
YDR026C	1713	3	0.657952
YOL059W	1323	7	0.657971
YDR232W	1647	7	0.658254
YMR194W	766	1	0.658615
YLR108C	1458	3	0.658634
YAR010C	1323	1	0.659203
YBR003W	1422	3	0.659542
YDR054C	888	4.7	0.659614
YER161C	1002	3	0.659845
YLR274W	2328	3	0.65985
YNL123W	2994	10.7	0.660002
YNL238W	2445	10.7	0.660111
YEL030W	1935	3	0.660119
YBR092C	1404	10.7	0.660375
YNR067C	3354	1	0.660633
YDR485C	2433	3	0.660784
YAL031C	2283	7	0.660876
YOR299W	2241	3	0.661747
YGL120C	2304	10.7	0.662033
YGR212W	1407	1	0.662162
YER068W	1764	1	0.662416
YBR087W	1065	7	0.662467
YDR208W	2340	3	0.66252
YLR069C	2286	4.7	0.662776
YJL189W	157	3	0.662791
YLR321C	1281	7	0.663395
YOR035C	2370	1	0.663896
YDL159W	1548	3	0.664695
YJL154C	2835	3	0.664925
YDR430C	2970	3	0.665044
YPL254W	1467	7	0.665234
YMR277W	2199	4.7	0.665304
YDR490C	2301	4.7	0.665358
YPL230W	1176	3	0.665396
YOR054C	2025	1	0.665431
YDR159W	3906	1	0.66551
YNL243W	2907	10.7	0.665603
YLR377C	1047	4.7	0.66585
YOR108W	1815	10.7	0.665892
YPL231W	5664	16	0.665965
YOR290C	5112	3	0.666551
YCR052W	1452	7	0.666637
YDR067C	675	1	0.666676
YBR115C	4179	3	0.66691
YML075C	3165	3	0.666977
YBR179C	2568	10.7	0.667114
YDL093W	2232	4.7	0.667127
YLR389C	2967	7	0.667393
YOR207C	3450	10.7	0.667801
YFR002W	2520	3	0.667865
YFL001W	1329	3	0.667967
YIR034C	1122	7	0.668059
YMR015C	1617	3	0.668223
YBR079C	2895	10.7	0.668525
YDR049W	1899	7	0.669114
YDR359C	2880	4.7	0.669168
YER171W	2337	7	0.669847
YOR267C	2280	7	0.670006
YDL076C	885	3	0.670045
YAL060W	1149	7	0.670333
YAL043C	2358	3	0.670539
YMR046C	1323	3	0.670601
YPL226W	3591	10.7	0.670767
YLR335W	2163	7	0.670794
YGL234W	2409	10.7	0.670962
YMR131C	1536	7	0.671045
YAL023C	2277	10.7	0.67119
YJL069C	1785	4.7	0.671432
YER123W	1575	7	0.671485
YDL140C	5202	3	0.671527
YDL132W	2448	10.7	0.671555
YPL210C	1941	10.7	0.671723
YPR057W	1026	1	0.671795
YNL251C	1728	3	0.671923
YJR002W	1782	10.7	0.671999
YBL016W	1062	7	0.672349
YDR021W	1200	4.7	0.672372
YAR073W	1212	10.7	0.672549
YAL020C	1002	3	0.673131
YLL001W	2274	10.7	0.673144
YLR300W	1347	10.7	0.673175
YBR218C	3543	10.7	0.67348
YAL017W	4071	3	0.673637
YLR355C	1188	10.7	0.673761
YKL173W	3027	10.7	0.673814
YDR285W	2628	3	0.673854
YJR060W	1056	7	0.674303
YGL167C	2853	4.7	0.674441
YBL022C	3402	10.7	0.674563
YDL148C	2433	10.7	0.674801
YOL122C	1728	10.7	0.674895
YAL041W	2565	3	0.675113
YGL129C	1467	3	0.675269
YLR375W	1032	3	0.675269
YJL101C	2037	3	0.675479
YLR397C	2343	10.7	0.675814
YAR044W	2580	4.7	0.675822
YOL060C	2121	10.7	0.675917
YOR353C	2376	4.7	0.675946
YBR142W	2322	10.7	0.676141
YOL056W	912	7	0.676451
YLR324W	1572	10.7	0.676648
YBL085W	2943	3	0.676959
YCL029C	1323	7	0.677108
YLR174W	1239	3	0.677609
YBR247C	1452	7	0.677894
YPR042C	3228	4.7	0.678177
YLR228C	2445	3	0.678947
YPR111W	1276	3	0.678955
YGR088W	1722	1	0.678996
YGR264C	2256	10.7	0.679021
YJR132W	3147	16	0.679115
YOR106W	852	3	0.679151
YDR213W	2742	4.7	0.679254
YOL066C	1776	1	0.679321
YHR021C	250	3	0.67941
YJR052W	1698	1	0.679785
YOL080C	870	3	0.679788
YHR024C	1449	10.7	0.680086
YFR028C	1656	7	0.680101
YJL183W	1269	10.7	0.68014
YNL087W	3537	10.7	0.680163
YOL041C	1380	3	0.680295
YMR196W	3267	3	0.680635
YNL288W	1122	4.7	0.680853
YDL105W	1209	4.7	0.680908
YOR191W	4860	2	0.680917
YOR182C	193	2	0.681033
YBL079W	4509	10.7	0.681046
YBR198C	2397	10.7	0.681081
YGL238W	2883	10.7	0.681289
YKL139W	1587	4.7	0.681702
YGL062W	3537	10.7	0.681759
YOR243C	2031	7	0.681863
YJR095W	969	4.7	0.681973
YER082C	1665	7	0.682
YMR189W	3105	10.7	0.682169
YNL014W	3135	16	0.682196
YER147C	1875	10.7	0.682227
YLR303W	1335	4.7	0.682393
YAR002W	1620	7	0.682558
YKL104C	2154	10.7	0.682571
YKR029C	2256	3	0.682618
YJR103W	1695	3	0.682659
YFL007W	5415	3	0.682899
YML057W	1815	7	0.683232
YKL014C	5295	7	0.683274
YLR359W	1449	10.7	0.683353
YMR005W	1167	4.7	0.683368
YMR145C	1683	7	0.683438
YIL042C	1185	3	0.683515
YPL082C	5604	4.7	0.683648
YGR158C	753	4.7	0.683812
YGR084C	1020	1	0.684075
YPL228W	1650	10.7	0.684087
YGR175C	1491	10.7	0.684603
YBL033C	1038	1	0.68467
YDR169C	1542	4.7	0.684712
YNL037C	1083	7	0.68475
YGL059W	1338	4.7	0.684794
YNR027W	954	3	0.684898
YIL022W	1296	10.7	0.685723
YOL004W	4611	10.7	0.685923
YLR006C	2139	3	0.686075
YKR090W	2121	3	0.686208
YOR181W	1902	10.7	0.68639
YOR229W	1404	4.7	0.686447
YML035C	2433	10.7	0.686664
YNL309W	1380	7	0.687247
YOR361C	2292	10.7	0.687264
YHR165C	7242	3	0.687417
YLR137W	1104	4.7	0.687452
YNL267W	3201	3	0.687594
YDR153C	1236	4.7	0.687717
YLR133W	1749	10.7	0.687769
YLR083C	2004	10.7	0.688203
YDR381W	682	4.7	0.688612
YGR270W	4140	10.7	0.688768
YGR140W	2871	4.7	0.688842
YNR026C	1416	7	0.688997
YDL174C	1764	10.7	0.689107
YKL025C	2040	7	0.689619
YOR145C	825	4.7	0.689647
YDR211W	2139	10.7	0.689677
YPR032W	3102	10.7	0.689931
YIL007C	663	3	0.689933
YHR170W	1557	7	0.690083
YNR070W	4002	3	0.6901
YER091C	2304	10.7	0.690182
YBR015C	1794	16	0.690185
YFR045W	537	7	0.690276
YJL042W	4197	4.7	0.690355
YOR093C	4947	3	0.690385
YFR014C	1341	7	0.69044
YDR323C	1548	3	0.690485
YER017C	2286	4.7	0.690587
YKL093W	1020	3	0.690628
YOR336W	4098	7	0.690707
YKL181W	1284	7	0.690713
YML072C	4638	10.7	0.690806
YNL116W	1569	4.7	0.690954
YBL039C	1740	10.7	0.691203
YKL018W	990	3	0.691216
YDL113C	1923	4.7	0.691496
YGL195W	8019	16	0.691651
YHR077C	3270	3	0.691695
YER139C	681	3	0.691771
YJR059W	2457	7	0.691953
YPL081W	1095	4.7	0.691994
YFL041W	1869	16	0.692002
YAR035W	2064	3	0.692011
YDR464W	4308	10.7	0.692094
YMR209C	1374	3	0.6925
YOR090C	1719	7	0.692817
YBR193C	672	3	0.692987
YER006W	1563	7	0.69301
YER106W	909	1	0.693182
YPR141C	2190	1	0.693377
YLL034C	2514	10.7	0.69361
YEL056W	1206	10.7	0.693646
YGR032W	5688	4.7	0.693709
YLR163C	1389	4.7	0.69371
YDR453C	591	4.7	0.69387
YNL062C	1437	7	0.694265
YJL005W	6081	3	0.694329
YER061C	1329	7	0.694366
YKR028W	3297	3	0.694573
YBL023C	2607	10.7	0.694677
YPL009C	3117	10.7	0.69485
YOR116C	4383	10.7	0.694859
YMR110C	1599	10.7	0.695076
YNL231C	1056	7	0.695178
YLR186W	759	4.7	0.695228
YMR117C	642	3	0.695476
YML059C	5040	3	0.695727
YHL004W	1185	4.7	0.695781
YPR112C	2664	4.7	0.695793
YGL058W	519	4.7	0.695804
YKR086W	3216	3	0.695933
YBR245C	3390	10.7	0.695959
YKL022C	2523	7	0.696264
YMR061W	2034	10.7	0.696308
YDR055W	1335	10.7	0.696326
YJL044C	1377	3	0.696607
YDR174W	741	4.7	0.696904
YPL217C	3552	10.7	0.696988
YLL061W	1752	3	0.697036
YPR181C	2307	10.7	0.69722
YGR155W	1524	10.7	0.697234
YOR354C	2079	3	0.697268
YML042W	2013	3	0.697343
YDL171C	6438	4.7	0.697343
YGR019W	1416	10.7	0.697369
YML110C	924	10.7	0.697458
YJL130C	6645	10.7	0.697601
YGR211W	1461	10.7	0.697614
YER164W	4407	10.7	0.697616
YNL102W	4407	10.7	0.697744
YER070W	2667	1	0.697756
YKR038C	1266	4.7	0.697765
YPR169W	1545	4.7	0.698
YDR097C	3729	10.7	0.698092
YNR051C	1548	4.7	0.698139
YJL146W	1410	3	0.698142
YGL227W	2877	3	0.698381
YJL099W	2241	3	0.698484
YJL070C	2667	7	0.698542
YML016C	2079	3	0.698577
YPR055W	3198	3	0.698722
YGL014W	2667	3	0.698926
YNL268W	1836	10.7	0.698937
YER162C	2265	1	0.699004
YKR095W	5628	10.7	0.699011
YIL070C	801	7	0.699048
YDL044C	1323	1	0.699131
YLR280C	351	3	0.699262
YER151C	2739	10.7	0.699273
YHR099W	11235	1	0.699447
YJL045W	1905	4.7	0.699546
YNR013C	2685	10.7	0.699604
YGL070C	369	3	0.700254
YOR217W	2586	7	0.700359
YOR316C	1320	10.7	0.700523
YHR041C	634	4.7	0.700694
YGL008C	2757	16	0.700966
YMR056C	930	4.7	0.700987
YOR109W	3324	10.7	0.701222
YIL038C	2511	10.7	0.701524
YHR034C	1035	4.7	0.701575
YMR012W	3834	10.7	0.701696
YGR271W	5904	3	0.701877
YPR145W	1719	10.7	0.702205
YOR212W	1272	3	0.702258
YKL073W	2646	10.7	0.702323
YOR234C	325	3	0.702598
YBL101C	3354	4.7	0.702858
YDR060W	3078	10.7	0.703241
YJL155C	1359	4.7	0.703665
YJL010C	2001	10.7	0.70368
YMR031C	2532	10.7	0.703747
YJL168C	2202	3	0.703979
YPL036W	2844	10.7	0.70435
YNL059C	2268	10.7	0.704614
YNR031C	4740	3	0.704628
YDR127W	4767	16	0.704943
YIL083C	1098	7	0.70505
YLR328W	1206	4.7	0.705243
YDR325W	3156	4.7	0.705381
YDL058W	5373	10.7	0.70542
YLR419W	4308	3	0.705452
YLL008W	2259	4.7	0.705462
YPR074C	2043	10.7	0.705635
YPR140W	1146	4.7	0.705825
YER093C	4293	3	0.705961
YPL084W	2535	10.7	0.705974
YCR021C	999	4.7	0.706172
YOR294W	612	4.7	0.706174
YOR346W	2958	4.7	0.706195
YKL151C	1014	4.7	0.706453
YBR263W	1698	10.7	0.706714
YPL195W	2799	7	0.706746
YDL222C	930	3	0.706769
YKR089C	2733	10.7	0.706862
YLR433C	1662	10.7	0.706909
YNL241C	1518	10.7	0.707331
YOL055C	1656	3	0.707444
YCL057W	2139	10.7	0.707508
YGR173W	1107	7	0.707629
YGL087C	415	4.7	0.707637
YDL204W	1182	3	0.70766
YKL075C	1353	1	0.707794
YDR481C	1701	7	0.707909
YJL191W	418	3	0.707979
YPR024W	2244	7	0.708122
YOR272W	1383	7	0.708159
YIL117C	957	1	0.708417
YCL054W	2526	10.7	0.708465
YIL030C	3960	16	0.708535
YHR154W	3213	7	0.708628
YDR293C	3753	10.7	0.708949
YKL157W	2808	10.7	0.709012
YLL041C	801	4.7	0.709015
YDR122W	3195	10.7	0.709113
YMR261C	3165	10.7	0.709124
YCR077C	2391	10.7	0.70913
YFL028C	870	7	0.70919
YKL209C	3873	3	0.709465
YIL142W	1584	10.7	0.709473
YIL158W	615	4.7	0.709518
YDR074W	2691	10.7	0.71015
YGR165W	1038	3	0.710173
YNL009W	1263	3	0.71032
YGR096W	945	4.7	0.710597
YLR114C	2295	4.7	0.710944
YPL055C	999	3	0.711073
YBR130C	1278	3	0.711147
YBR103W	1608	7	0.711223
YPL180W	2400	3	0.711361
YPR161C	1974	10.7	0.711403
YJL160C	543	3	0.711442
YDR047W	1089	7	0.711449
YEL047C	1413	10.7	0.711555
YMR237W	2175	7	0.711889
YGR123C	1542	7	0.711908
YMR092C	1848	10.7	0.71222
YJL041W	2473	3	0.712228
YJR091C	3276	3	0.712387
YPR091C	2313	10.7	0.712451
YER021W	1572	10.7	0.712555
YDR477W	1902	7	0.712598
YNR007C	933	1	0.712615
YLR432W	1572	10.7	0.712629
YGL006W	3522	10.7	0.712633
YPL160W	3273	10.7	0.712796
YBR112C	2901	10.7	0.712923
YBR086C	2841	10.7	0.713064
YAL021C	2514	10.7	0.713212
YEL036C	1503	10.7	0.713621
YDL150W	1269	7	0.713789
YBL088C	8364	3	0.713886
YGR078C	600	4.7	0.713896
YCL067C	633	1	0.713957
YNR029C	1290	4.7	0.714092
YGL103W	451	4.7	0.714155
YPL232W	873	4.7	0.714277
YDR046C	1815	7	0.714369
YER049W	1935	10.7	0.714475
YNR016C	6702	3	0.714499
YBL075C	1950	3	0.714748
YOL090W	2895	10.7	0.714779
YOR341W	4995	7	0.715053
YIL126W	4080	3	0.715062
YDR262W	819	1	0.715117
YPL247C	1572	7	0.715245
YBR080C	2277	10.7	0.71545
YNL001W	1161	7	0.715468
YDR303C	2658	3	0.715673
YPR056W	1017	3	0.715684
YER125W	2430	7	0.715924
YKR067W	2232	3	0.716081
YGR083C	1956	4.7	0.716234
YGL159W	1113	3	0.716285
YLR180W	1149	10.7	0.716419
YOR051C	1239	7	0.716472
YBR279W	1338	7	0.716609
YDL031W	2988	10.7	0.716613
YDL160C	1521	10.7	0.716893
YAR015W	921	7	0.717403
YER126C	786	4.7	0.717474
YBL024W	2055	10.7	0.717536
YDR266C	1920	4.7	0.71757
YFL021W	1533	4.7	0.71759
YHR216W	1572	10.7	0.717665
YAL016W	1908	10.7	0.717772
YDR251W	2493	10.7	0.717807
YGR208W	930	4.7	0.718012
YGL016W	3246	10.7	0.718076
YPL244C	1020	3	0.718341
YBL015W	1581	10.7	0.718348
YMR039C	879	3	0.718391
YOL094C	972	7	0.718433
YHR001W	1314	10.7	0.718566
YPR133C	1233	7	0.718651
YNL048W	1647	10.7	0.718716
YOL123W	1605	10.7	0.718814
YGL249W	2115	3	0.719091
YBR200W	1656	4.7	0.719288
YOR176W	1182	10.7	0.719339
YOR183W	390	4.7	0.719414
YMR128W	3804	4.7	0.719633
YMR111C	1389	4.7	0.719666
YLR295C	375	4.7	0.719879
YML123C	1764	1	0.720087
YKL210W	3075	16	0.720574
YMR030W	1131	10.7	0.720686
YBR006W	1494	10.7	0.721028
YNL247W	2304	10.7	0.721103
YLR086W	4257	3	0.721114
YLL040C	9435	4.7	0.721242
YOL061W	1491	7	0.721422
YDR427W	1182	4.7	0.721534
YCL030C	2400	10.7	0.721909
YGR156W	1278	4.7	0.721982
YDR347W	966	4.7	0.722289
YBR150C	3285	3	0.722301
YDR238C	2922	10.7	0.722465
YGR119C	1626	7	0.722814
YIL125W	3045	3	0.722848
YDL095W	2454	16	0.722905
YER154W	1209	4.7	0.723204
YMR192W	2163	4.7	0.723763
YOR335C	2877	16	0.724201
YFR010W	1500	7	0.724233
YMR114C	1107	1	0.724313
YGR200C	2367	4.7	0.724358
YLR387C	1299	7	0.72445
YMR115W	1506	4.7	0.724818
YOR091W	1206	4.7	0.724838
YBL004W	7482	4.7	0.724852
YGR130C	2451	10.7	0.725103
YKL088W	1716	7	0.72518
YGR210C	1236	4.7	0.725249
YGL185C	1140	4.7	0.725312
YFR004W	921	7	0.725372
YDR358W	1674	10.7	0.725548
YDR044W	987	7	0.725842
YAL015C	1200	4.7	0.726227
YDR306C	1437	3	0.726475
YLR045C	2667	4.7	0.726491
YKL128C	888	4.7	0.726528
YPR016C	738	4.7	0.726697
YMR229C	5190	10.7	0.726729
YMR205C	2880	10.7	0.726886
YPL170W	459	3	0.727028
YFL048C	1338	10.7	0.727086
YLR003C	876	4.7	0.7271
YER118C	1104	4.7	0.727292
YML127W	1746	10.7	0.727377
YGR268C	597	3	0.727401
YEL011W	2115	10.7	0.727458
YBR208C	5508	4.7	0.727535
YLL021W	4401	10.7	0.727613
YKR071C	1047	7	0.727677
YER098W	2265	3	0.727696
YOR175C	1860	10.7	0.727827
YLL015W	4680	3	0.728018
YMR002W	471	3	0.728667
YDR138W	2259	3	0.728903
YOR119C	1455	7	0.728968
YBR248C	1659	10.7	0.729271
YPR052C	282	3	0.729474
YFL022C	1512	7	0.729588
YHR040W	1101	4.7	0.729633
YAL039C	810	7	0.729842
YNL287W	2808	10.7	0.729883
YGR178C	2169	7	0.730021
YBR101C	873	4.7	0.730059
YPL198W	737	4.7	0.730092
YCR093W	6327	3	0.73052
YNL207W	1278	7	0.730763
YBR160W	897	7	0.730843
YML126C	1476	10.7	0.730861
YNL005C	1116	4.7	0.731064
YDL097C	1305	7	0.731189
YDR150W	8247	10.7	0.731243
YDR165W	1335	4.7	0.731352
YPL085W	6588	4.7	0.731476
YER107C	1098	7	0.731612
YLR369W	1974	3	0.731676
YKL218C	981	3	0.731709
YHR097C	1102	1	0.731771
YGL061C	744	4.7	0.732234
YER103W	1929	10.7	0.732463
YGL099W	1923	10.7	0.732563
YER047C	2694	7	0.732583
YDR517W	1119	10.7	0.732683
YOR260W	1737	10.7	0.732784
YOL022C	1227	7	0.732807
YPL043W	2058	10.7	0.732821
YHL011C	963	7	0.732924
YJL036W	1272	7	0.732989
YKL217W	1851	3	0.733035
YDR337W	861	3	0.733112
YPL050C	1188	10.7	0.733141
YOR086C	3561	10.7	0.733144
YDR120C	1713	10.7	0.733245
YDL141W	2073	4.7	0.733395
YER183C	636	4.7	0.733548
YDL225W	1656	10.7	0.733654
YHR038W	693	4.7	0.733713
YJR016C	1758	7	0.733822
YBR246W	1164	4.7	0.733942
YMR302C	2553	10.7	0.733964
YGR144W	981	3	0.734032
YDR172W	2058	10.7	0.734173
YBR288C	1452	4.7	0.734209
YNL045W	2016	10.7	0.734219
YDR035W	1113	7	0.734401
YPL260W	1656	10.7	0.734502
YDR320C	2007	3	0.734579
YBL056W	1407	10.7	0.734871
YMR076C	3834	4.7	0.735289
YHL030W	5607	16	0.735375
YGL201C	3054	10.7	0.735615
YGR220C	810	4.7	0.735695
YHR009C	1572	4.7	0.735728
YGR157W	2610	10.7	0.73601
YPR184W	4611	3	0.736075
YBR054W	1035	10.7	0.736163
YMR169C	1521	3	0.7362
YHR018C	1392	10.7	0.736327
YGR043C	1002	7	0.736328
YIL020C	786	4.7	0.737129
YLR028C	1776	7	0.737239
YOR004W	765	4.7	0.737275
YLR088W	1845	16	0.737329
YOL051W	3246	3	0.737384
YER155C	6504	4.7	0.737411
YFR039C	1533	4.7	0.737475
YLR106C	14733	10.7	0.737741
YEL060C	1908	10.7	0.737788
YER020W	1350	4.7	0.737806
YOR196C	1245	7	0.737809
YOR270C	2523	10.7	0.737929
YMR296C	1677	10.7	0.737994
YBL050W	880	4.7	0.7381
YDL143W	1587	10.7	0.738225
YIL075C	2838	10.7	0.738266
YBL068W	1068	4.7	0.738344
YMR108W	2064	10.7	0.738406
YGR218W	3255	10.7	0.738567
YNL330C	1302	7	0.738667
YPL229W	621	3	0.73881
YER034W	558	4.7	0.738982
YGL049C	2745	10.7	0.738994
YDR300C	1287	7	0.739041
YPR018W	1821	4.7	0.739043
YMR148W	447	3	0.739054
YLR257W	966	7	0.73916
YIL044C	897	3	0.739164
YDR408C	645	3	0.739333
YDR391C	699	4.7	0.739492
YOR095C	777	4.7	0.739498
YHR010W	412	4.7	0.739554
YLR055C	1809	7	0.73965
YBR059C	3327	4.7	0.739656
YDR190C	1392	10.7	0.739667
YNL002C	969	4.7	0.739673
YCR086W	573	4.7	0.739965
YFR016C	3702	10.7	0.740291
YJL136C	724	2	0.740551
YIL035C	1119	4.7	0.740561
YBL003C	399	3	0.740601
YPR189W	4299	10.7	0.74066
YIL118W	696	4.7	0.740701
YJL080C	3669	10.7	0.740977
YLR248W	1833	7	0.741008
YOR329C	2619	3	0.741197
YPR029C	2499	7	0.7412
YGL004C	1254	7	0.741435
YAL049C	741	4.7	0.741638
YDL110C	453	4.7	0.741836
YPL171C	1203	3	0.741957
YFL033C	5313	4.7	0.742043
YKL113C	1149	7	0.742072
YBR084W	2928	10.7	0.742274
YMR158W	468	3	0.742287
YBR222C	1632	10.7	0.742495
YGL040C	1029	7	0.742645
YJL039C	5052	1	0.742657
YKL172W	1284	7	0.742658
YMR058W	1911	4.7	0.742797
YML115C	1608	3	0.742968
YBR242W	717	4.7	0.742973
YPR060C	771	4.7	0.743143
YNL132W	3171	10.7	0.743237
YDR539W	1512	7	0.743282
YEL013W	1737	10.7	0.743291
YGR009C	1956	7	0.743358
YDR070C	282	3	0.743379
YBL047C	4146	10.7	0.743407
YGR278W	1734	7	0.743424
YKL182W	6156	16	0.743483
YBR227C	1563	10.7	0.743492
YML129C	213	7	0.743574
YBL007C	3735	10.7	0.743631
YMR174C	207	4.7	0.743676
YDR087C	837	4.7	0.743693
YLR258W	2118	10.7	0.743718
YJR096W	849	4.7	0.743993
YFL016C	1536	7	0.744
YMR135C	1368	3	0.74413
YFR018C	1092	3	0.744369
YNL265C	898	4.7	0.744471
YPL188W	1245	7	0.744488
YOR326W	4725	10.7	0.744743
YDL195W	3822	16	0.745163
YLR026C	1023	7	0.745171
YKL126W	2043	10.7	0.745225
YPL134C	933	4.7	0.74533
YNL072W	924	4.7	0.745447
YMR090W	684	4.7	0.745544
YGR087C	1692	16	0.745686
YDR505C	2526	7	0.745878
YDR500C	656	3	0.746113
YJR101W	801	4.7	0.746163
YJL129C	3708	3	0.746346
YHL013C	924	7	0.7464
YGL095C	1734	4.7	0.746758
YOL093W	882	4.7	0.746945
YPL243W	1800	10.7	0.747074
YCL037C	1401	4.7	0.747092
YLR207W	2502	3	0.747115
YIR026C	1095	7	0.747128
YGR081C	633	3	0.747247
YLL023C	840	10.7	0.747298
YMR217W	1578	10.7	0.747403
YIL053W	816	7	0.747461
YGL171W	1695	10.7	0.747592
YGL180W	2694	3	0.747644
YOR069W	939	10.7	0.74771
YAL035W	3009	4.7	0.747739
YGL125W	1800	3	0.747756
YML128C	1542	3	0.747797
YPR004C	1035	3	0.748015
YKL215C	3861	4.7	0.748391
YIL116W	1158	7	0.748465
YBR145W	1056	7	0.748698
YGR255C	1440	3	0.748723
YLR059C	810	4.7	0.748743
YIL104C	1524	10.7	0.748832
YER099C	957	7	0.748895
YKL091C	933	7	0.749067
YER080W	1884	4.7	0.749085
YLR249W	3135	10.7	0.74922
YPL178W	627	4.7	0.749327
YLR060W	1788	10.7	0.749425
YKL212W	1872	10.7	0.749445
YPL273W	978	7	0.749631
YGL250W	738	3	0.749818
YOR042W	1236	7	0.74994
YER156C	1017	7	0.750018
YOR340C	981	7	0.750048
YBR017C	2757	10.7	0.750215
YNL315C	957	3	0.75033
YPL181W	1521	1	0.750529
YHR049W	732	4.7	0.750558
YDR515W	1344	3	0.750565
YIL021W	957	7	0.750724
YML069W	1659	7	0.750877
YOR271C	984	7	0.750944
YPL263C	1956	7	0.75104
YNL110C	663	4.7	0.751476
YHR027C	2982	16	0.751502
YDL111C	798	4.7	0.751583
YIL109C	2781	10.7	0.75165
YLR418C	1182	7	0.751734
YJR064W	1689	10.7	0.751996
YHL021C	1398	10.7	0.752008
YLR141W	1092	4.7	0.752704
YOR165W	2331	10.7	0.75271
YHR065C	1632	1	0.752841
YHR106W	1029	3	0.753012
YMR105C	1710	10.7	0.753019
YMR109W	3660	10.7	0.753193
YER110C	3342	16	0.753356
YNL197C	1986	1	0.753377
YHR112C	1137	7	0.753419
YDR292C	1866	7	0.753567
YJR007W	915	7	0.753577
YER141W	1461	7	0.753707
YNR034W	966	7	0.753755
YPL101W	1371	4.7	0.753863
YNL290W	1023	4.7	0.753943
YGL231C	573	4.7	0.753953
YJR006W	1464	4.7	0.75408
YJL141C	2424	4.7	0.754094
YKR084C	1836	7	0.754139
YLL013C	2640	3	0.75424
YDL229W	1842	10.7	0.754276
YPR147C	915	3	0.754618
YCL011C	1284	4.7	0.754881
YNL154C	1641	4.7	0.755099
YNL271C	5862	3	0.755149
YGR229C	1518	10.7	0.755283
YKR002W	1707	7	0.755299
YGL173C	4587	10.7	0.755506
YML117W	3405	4.7	0.755701
YGR116W	4356	10.7	0.755701
YPL145C	1305	10.7	0.755744
YOR262W	1044	4.7	0.75587
YDL051W	828	4.7	0.755954
YDR061W	1620	4.7	0.756112
YDR354W	1143	7	0.756242
YGR080W	999	4.7	0.75634
YDR345C	1704	10.7	0.756361
YMR107W	348	3	0.756406
YDL182W	1287	7	0.756627
YPL153C	2466	1	0.756817
YGL207W	3108	10.7	0.756831
YDR457W	9807	3	0.757044
YPL119C	1854	3	0.757069
YGR184C	5853	4.7	0.757313
YJL012C	1947	10.7	0.757321
YHR107C	1224	10.7	0.757465
YBR136W	7107	4.7	0.757888
YER027C	1254	7	0.7579
YGR172C	747	4.7	0.758307
YBR001C	2343	7	0.758351
YDL021W	936	4.7	0.75839
YBL058W	1272	7	0.758568
YDR395W	2835	10.7	0.758622
YDR216W	3972	4.7	0.758899
YHR037W	1728	10.7	0.758907
YMR146C	1044	4.7	0.759091
YER145C	1215	10.7	0.759106
YGL068W	585	4.7	0.759109
YGL210W	669	4.7	0.759125
YDL012C	325	3	0.759128
YDR064W	995	3	0.759207
YOL057W	2136	10.7	0.759232
YMR152W	1098	7	0.759371
YER165W	1734	10.7	0.759779
YDL193W	1128	7	0.759854
YGR250C	2346	10.7	0.759909
YPR173C	1314	4.7	0.759933
YJL008C	1707	10.7	0.760242
YER133W	940	7	0.760448
YDR189W	2001	10.7	0.760593
YPL190C	2409	10.7	0.760641
YGR256W	1479	7	0.760666
YIL093C	795	4.7	0.760715
YCR017C	2862	10.7	0.760816
YLR342W	5631	3	0.761084
YDR497C	1755	3	0.761241
YPR072W	1683	4.7	0.761279
YGL197W	4464	3	0.761312
YDR116C	858	4.7	0.761375
YOL081W	9240	4.7	0.761499
YJL060W	1335	3	0.761522
YDR156W	414	3	0.761669
YNR001C	1440	10.7	0.762128
YJL123C	1437	4.7	0.762193
YHR020W	2067	10.7	0.76221
YOR155C	1353	7	0.762228
YKL204W	1899	10.7	0.762241
YGR207C	786	7	0.762295
YKL211C	1455	10.7	0.762532
YPL235W	1416	10.7	0.762676
YFL029C	1107	4.7	0.762744
YJR144W	810	4.7	0.762875
YEL037C	1197	7	0.762888
YER143W	1287	10.7	0.763082
YGL203C	2190	16	0.763164
YNL113W	429	3	0.763225
YDR483W	1329	10.7	0.763232
YDR028C	3045	10.7	0.763243
YNR010W	450	1	0.763317
YBR214W	1584	10.7	0.76346
YGL206C	4962	7	0.763467
YDL145C	3606	10.7	0.763477
YAR007C	1866	10.7	0.763517
YOL144W	1455	4.7	0.76354
YDL188C	1134	4.7	0.763592
YER078C	1536	4.7	0.763691
YJR043C	1053	4.7	0.763764
YPL117C	867	7	0.764293
YHR030C	1455	4.7	0.764316
YPR160W	2709	16	0.764395
YBR289W	2718	7	0.764499
YOR061W	1020	7	0.764562
YOL070C	1506	10.7	0.764626
YDR233C	888	10.7	0.764673
YER008C	4011	4.7	0.764731
YDR394W	1287	10.7	0.76484
YLR178C	660	7	0.764848
YFR033C	444	4.7	0.765121
YKR026C	918	7	0.765451
YDR033W	963	10.7	0.765568
YML071C	1824	4.7	0.765712
YGL237C	798	4.7	0.765743
YGR261C	2430	7	0.765834
YOR356W	1896	10.7	0.766
YJR070C	978	7	0.766065
YDR079W	336	4.7	0.766104
YHR201C	1194	7	0.766169
YOR216C	1455	7	0.766556
YLR089C	1779	10.7	0.766715
YDL053C	558	4.7	0.767
YLR203C	1311	4.7	0.767009
YDL040C	2565	10.7	0.767027
YMR079W	916	7	0.767126
YDL052C	912	4.7	0.767173
YLR326W	723	3	0.767265
YER122C	1482	4.7	0.767425
YGL224C	843	4.7	0.767503
YHR076W	1125	4.7	0.767526
YBL002W	396	4.7	0.767664
YLR429W	1956	10.7	0.767714
YGL187C	468	3	0.767834
YAR075W	474	10.7	0.767852
YIR023W	2913	4.7	0.768021
YHR007C	1593	10.7	0.768174
YMR230W	319	4.7	0.768267
YGL232W	871	4.7	0.768384
YDR001C	2256	10.7	0.768589
YHR039C	1935	7	0.768721
YGL022W	2157	10.7	0.769257
YNL031C	411	3	0.769336
YPL239W	603	4.7	0.76962
YDR188W	1641	10.7	0.769705
YBR243C	1347	10.7	0.769786
YOR374W	1560	10.7	0.769838
YGR063C	309	3	0.769915
YIL087C	474	3	0.769946
YDR148C	1392	10.7	0.769951
YDL083C	433	3	0.770047
YLR330W	2016	7	0.770155
YPR110C	1008	4.7	0.770202
YJL020C	2316	10.7	0.770275
YER136W	1356	10.7	0.770275
YJL001W	649	3	0.770605
YJL066C	759	7	0.770646
YDR224C	396	3	0.77088
YDR225W	399	3	0.770886
YLR195C	1368	7	0.770888
YHR016C	1408	7	0.771162
YCR053W	1545	7	0.771178
YEL015W	1656	7	0.771379
YOR039W	777	3	0.771418
YFR017C	588	4.7	0.771626
YBR009C	312	3	0.771755
YHR111W	1323	7	0.771906
YER111C	3282	4.7	0.771917
YIL091C	2166	3	0.77217
YDL019C	3852	10.7	0.772249
YNL308C	1776	7	0.772384
YER089C	1395	7	0.772475
YKL195W	1284	4.7	0.772566
YBL032W	1146	4.7	0.772621
YGR103W	1818	10.7	0.772622
YGR235C	702	7	0.772812
YHR113W	1473	7	0.772916
YKR057W	586	2	0.772972
YPL129W	736	4.7	0.773186
YMR292W	418	1	0.773211
YDL226C	1059	7	0.773354
YDL147W	1338	7	0.773391
YOR317W	2103	10.7	0.773509
YBR249C	1113	7	0.773652
YML010W	3192	10.7	0.774063
YER004W	696	4.7	0.774396
YAL029C	4416	4.7	0.774429
YLR406C	343	3	0.774462
YMR280C	4302	4.7	0.774467
YFR001W	615	4.7	0.774539
YBR140C	9279	3	0.774553
YNL088W	4287	10.7	0.774694
YPL199C	723	3	0.77491
YNL189W	1629	10.7	0.774923
YLR244C	1164	7	0.774973
YLR430W	6696	10.7	0.774975
YFL004W	2487	10.7	0.774994
YPL063W	1431	10.7	0.775013
YNL104C	1860	10.7	0.77523
YJR015W	1533	10.7	0.775262
YJL171C	1191	10.7	0.775573
YIL105C	2061	4.7	0.775583
YOR089C	633	4.7	0.775634
YIR006C	4443	10.7	0.775766
YEL042W	1557	10.7	0.775912
YPR043W	682	2	0.776551
YNL107W	681	4.7	0.776962
YCL045C	2283	16	0.776978
YGL153W	1026	4.7	0.777285
YML017W	1737	7	0.777296
YDR502C	1155	7	0.777476
YEL021W	804	4.7	0.777573
YPL249C	2685	10.7	0.777774
YOL079W	399	4.7	0.777942
YMR267W	933	4.7	0.777953
YGR001C	810	4.7	0.778016
YKL150W	909	10.7	0.778057
YDR432W	1245	7	0.778146
YKR054C	12279	4.7	0.77836
YLR017W	1014	4.7	0.778376
YHR108W	1758	7	0.778377
YDR144C	1791	3	0.779012
YML120C	1542	7	0.779039
YJL002C	1431	16	0.779244
YOR310C	1536	7	0.779672
YDL235C	504	4.7	0.779953
YOR259C	1314	7	0.779983
YGL097W	1449	7	0.780146
YDL103C	1434	10.7	0.78033
YFR037C	1674	7	0.780411
YLR345W	1530	4.7	0.780501
YLR153C	2052	10.7	0.780661
YNL160W	1065	10.7	0.780713
YFR019W	6837	3	0.780972
YOR261C	1017	4.7	0.781701
YKR062W	987	4.7	0.781829
YMR139W	1113	3	0.781844
YMR062C	1326	7	0.781978
YIL137C	2841	4.7	0.782225
YNR017W	669	4.7	0.782259
YFR009W	2259	10.7	0.782345
YNL030W	312	3	0.782412
YNL292W	1212	7	0.782701
YFL017C	480	3	0.782711
YKR018C	2178	10.7	0.782827
YDL217C	624	3	0.783358
YPR041W	1218	7	0.783371
YJL047C	2529	3	0.783475
YBR212W	2019	10.7	0.783808
YBR205W	1215	10.7	0.784022
YDR279W	1053	4.7	0.784204
YLR344W	831	3	0.784223
YOL030W	1455	16	0.784354
YNL151C	756	3	0.784486
YOL077C	876	4.7	0.784624
YKL040C	771	4.7	0.784672
YDR145W	1620	4.7	0.784696
YDR170C	6030	10.7	0.784853
YLR309C	2736	4.7	0.78495
YOR133W	2529	10.7	0.785048
YEL058W	1674	10.7	0.78514
YMR307W	1680	16	0.785247
YAL005C	1929	10.7	0.785434
YBL041W	726	4.7	0.785442
YPL246C	789	3	0.785507
YGR234W	1200	7	0.785645
YML086C	1581	10.7	0.785725
YJL178C	591	4.7	0.785793
YER025W	1584	10.7	0.785847
YJR049C	1593	4.7	0.78586
YOR124C	3819	10.7	0.785974
YJL081C	1470	4.7	0.786077
YER083C	924	4.7	0.786175
YKL032C	1794	10.7	0.786228
YKR070W	1059	4.7	0.786246
YKL058W	369	3	0.78627
YDR158W	1098	3	0.786887
YKL140W	1647	10.7	0.787202
YER086W	1731	7	0.787817
YLR354C	1008	7	0.78784
YLR185W	626	2	0.787941
YOR309C	381	10.7	0.788059
YLL039C	1146	10.7	0.788062
YDR212W	1680	10.7	0.788219
YGL019W	837	4.7	0.788264
YNL185C	477	3	0.788447
YGR111W	1203	4.7	0.7885
YOR209C	1290	7	0.788592
YKR048C	1254	7	0.788627
YGL030W	319	3	0.788803
YPL223C	507	4.7	0.788942
YCL028W	1218	7	0.789156
YDR258C	2436	10.7	0.789338
YMR235C	1224	4.7	0.789382
YDR346C	1446	7	0.789554
YPL079W	484	3	0.789678
YNL222W	621	4.7	0.789918
YPL206C	966	7	0.790131
YIL148W	821	3	0.790222
YOR321W	2262	10.7	0.790231
YDR487C	627	4.7	0.790258
YEL022W	4380	3	0.790446
YGR132C	864	4.7	0.790505
YER159C	429	3	0.790506
YMR027W	1413	7	0.790581
YBL076C	3219	10.7	0.790622
YGL044C	891	7	0.790677
YDR283C	4980	4.7	0.790796
YNL098C	969	7	0.791279
YDR533C	714	4.7	0.791285
YCR084C	2142	7	0.791841
YLR209C	936	4.7	0.791856
YOR220W	798	7	0.791935
YLR201C	783	4.7	0.791944
YMR024W	1173	3	0.792022
YML106W	681	3	0.792147
YMR250W	1758	4.7	0.792206
YJR051W	1506	10.7	0.792237
YCR009C	798	7	0.79225
YDR272W	825	4.7	0.792375
YDR385W	2529	10.7	0.792599
YHR074W	2145	10.7	0.79273
YNL084C	1050	7	0.792983
YHR122W	696	4.7	0.793113
YIL069C	409	3	0.793436
YHR042W	2076	10.7	0.793539
YIR001C	753	3	0.793778
YFR006W	1608	10.7	0.79378
YPL211W	546	4.7	0.794155
YJL192C	705	3	0.794325
YDL066W	1287	10.7	0.794372
YOL064C	1074	7	0.794553
YBR025C	1185	7	0.794781
YER062C	753	7	0.794798
YPL143W	849	3	0.79532
YDR372C	1038	4.7	0.795328
YOR184W	1188	7	0.795368
YNR028W	927	3	0.795521
YNL121C	1854	10.7	0.795852
YHR190W	1335	10.7	0.796236
YNL200C	741	4.7	0.796239
YJL063C	717	4.7	0.796266
YER182W	735	4.7	0.796299
YOR232W	687	4.7	0.796508
YKR049C	402	3	0.796608
YBL036C	774	4.7	0.796767
YDR023W	1389	10.7	0.79702
YPR148C	1308	10.7	0.797329
YJR143C	2289	10.7	0.797448
YBR282W	441	4.7	0.797468
YML024W	412	3	0.79747
YHR132C	1293	16	0.797537
YIL018W	766	4.7	0.797639
YNL307C	1128	3	0.797685
YHR200W	807	7	0.797702
YHR163W	843	4.7	0.797767
YKL137W	312	3	0.797916
YHR179W	1203	10.7	0.797933
YLR449W	1179	7	0.79799
YCR010C	852	3	0.798009
YJR148W	1131	7	0.798184
YOR251C	915	7	0.798221
YGL228W	1734	10.7	0.798235
YIL033C	1251	10.7	0.798484
YER074W	874	3	0.798576
YDR343C	1713	10.7	0.798686
YGR094W	3315	10.7	0.798735
YGL148W	1131	7	0.798811
YBR088C	777	4.7	0.798826
YIL129C	7131	7	0.798926
YOR202W	663	3	0.798963
YJR077C	936	7	0.798978
YMR130W	909	4.7	0.798998
YOR347C	1521	4.7	0.799064
YIL039W	1422	10.7	0.799255
YJL115W	840	4.7	0.799278
YFR024C	1122	7	0.799443
YGR034W	744	3	0.799547
YNL016W	1362	7	0.799668
YHR133C	876	4.7	0.799933
YGR136W	726	4.7	0.800012
YMR206W	942	3	0.800159
YER055C	894	4.7	0.800164
YGR038W	669	3	0.800173
YDL121C	450	3	0.800184
YNL302C	436	3	0.800265
YDR037W	1776	10.7	0.800343
YBR154C	648	4.7	0.800369
YCR002C	969	7	0.800393
YMR091C	1308	4.7	0.80051
YOR215C	558	4.7	0.800745
YHR008C	702	4.7	0.800946
YER067W	486	4.7	0.801074
YMR214W	1215	10.7	0.801189
YPR033C	1641	10.7	0.801375
YLR367W	876	3	0.801612
YLR175W	1452	7	0.801691
YNR046W	408	4.7	0.801786
YER048C	1176	7	0.802052
YBR234C	1155	7	0.802127
YHL001W	418	3	0.802246
YHR128W	756	4.7	0.802291
YDL092W	441	3	0.802553
YDR424C	281	3	0.802688
YDR429C	825	4.7	0.80318
YLR448W	532	3	0.803667
YBR143C	1314	7	0.803784
YER036C	1833	7	0.803954
YMR020W	1527	4.7	0.804357
YML022W	564	4.7	0.804481
YDL022W	1176	10.7	0.804584
YFR015C	2127	4.7	0.804928
YHR051W	447	3	0.804965
YIL063C	984	4.7	0.804998
YFL018C	1500	10.7	0.805227
YGR240C	2964	10.7	0.805271
YDL185W	3216	16	0.80529
YML092C	753	4.7	0.805292
YNR043W	1191	7	0.805476
YHR043C	741	4.7	0.805487
YML070W	1755	10.7	0.805487
YDR129C	1930	10.7	0.805504
YCR031C	415	3	0.805576
YMR183C	888	4.7	0.805624
YMR311C	690	4.7	0.805782
YGL048C	1218	7	0.805974
YOL121C	825	3	0.80614
YOR099W	1182	16	0.806242
YER100W	753	7	0.806274
YNL157W	507	4.7	0.806303
YDL125C	478	4.7	0.806327
YIL136W	1182	7	0.806421
YFR025C	1008	4.7	0.806547
YOR197W	1362	7	0.806551
YOR131C	657	4.7	0.806583
YMR038C	750	4.7	0.806603
YPR088C	1626	7	0.806708
YPL111W	1002	7	0.806736
YDR071C	576	4.7	0.806883
YEL024W	648	3	0.806893
YIR036C	792	4.7	0.806989
YOR115C	807	4.7	0.807138
YJL014W	1605	10.7	0.807207
YOR046C	1449	7	0.807265
YHR146W	1398	10.7	0.807293
YMR220W	1356	4.7	0.807302
YGL244W	1677	7	0.807629
YER148W	723	3	0.80773
YDR471W	412	3	0.807735
YMR149W	861	3	0.807878
YDL099W	1026	4.7	0.807954
YGL018C	555	4.7	0.807956
YJL172W	1731	10.7	0.808155
YNL239W	1452	10.7	0.80834
YLR292C	582	3	0.808444
YPR154W	648	4.7	0.808496
YKL077W	1179	10.7	0.8086
YKL114C	1104	7	0.808629
YER026C	831	7	0.80889
YNL044W	531	4.7	0.809265
YGR008C	255	3	0.809498
YDR378C	372	3	0.809898
YPL237W	858	4.7	0.8099
YOR210W	213	3	0.809997
YGL076C	737	4.7	0.810073
YBR261C	699	4.7	0.810201
YOR239W	1888	7	0.810307
YNL166C	1347	7	0.810465
YER134C	537	4.7	0.810522
YBR169C	2082	10.7	0.810529
YMR241W	945	10.7	0.81074
YDR092W	463	4.7	0.810799
YOR173W	1194	7	0.81108
YPR118W	1236	4.7	0.811121
YJL140W	666	4.7	0.811193
YJL184W	372	3	0.811257
YJR145C	787	4.7	0.811257
YMR236W	474	4.7	0.811345
YCL017C	1494	7	0.811454
YML125C	939	4.7	0.811558
YKL193C	1017	7	0.811663
YNL264C	1053	4.7	0.811719
YKL145W	1404	7	0.812377
YPL266W	957	4.7	0.812621
YOR293W	319	3	0.812728
YAL012W	1185	7	0.813022
YLR231C	1362	7	0.813037
YJR076C	1248	4.7	0.81312
YDL029W	1177	7	0.81321
YNL301C	993	3	0.814059
YPR108W	1290	7	0.814121
YAL042W	1248	10.7	0.814525
YGR180C	1038	7	0.814575
YIL094C	1116	7	0.814594
YBR126C	1488	10.7	0.81465
YJL034W	2049	10.7	0.814792
YER063W	657	4.7	0.81483
YBR177C	1356	10.7	0.815016
YNL244C	327	3	0.815275
YKL216W	945	7	0.815332
YNL312W	823	4.7	0.815456
YML026C	442	4.7	0.815461
YDL126C	2508	10.7	0.815489
YGR267C	732	4.7	0.815541
YBR046C	1005	7	0.815569
YFR051C	1641	7	0.815639
YFR052W	825	4.7	0.815648
YIL133C	601	4.7	0.815763
YDR388W	1449	7	0.815826
YDR305C	743	4.7	0.816021
YMR121C	615	4.7	0.816051
YER146W	282	3	0.816204
YLR268W	645	3	0.816274
YDL135C	609	4.7	0.816554
YGL047W	609	3	0.81667
YPL091W	1452	10.7	0.816815
YDL014W	984	7	0.817012
YJL138C	1188	7	0.817104
YLL045C	771	4.7	0.817288
YIL034C	864	4.7	0.817291
YGL137W	2671	10.7	0.81731
YDL168W	1161	7	0.817344
YHR208W	1182	7	0.817489
YJR017C	573	3	0.81758
YDR450W	442	4.7	0.817689
YDR353W	960	7	0.817869
YOR357C	489	3	0.817889
YBR230C	406	3	0.818188
YOR189W	351	3	0.818304
YJR117W	1362	10.7	0.818409
YPL106C	2082	10.7	0.818573
YNL168C	780	4.7	0.818588
YLR270W	1053	10.7	0.818588
YDL065C	1053	4.7	0.818703
YEL039C	342	3	0.818769
YER117W	415	4.7	0.818898
YDL198C	903	4.7	0.818951
YMR143W	788	3	0.818952
YFL014W	330	3	0.81904
YMR318C	1083	7	0.819312
YPL048W	1248	7	0.819346
YLR380W	1227	10.7	0.819496
YLR250W	705	4.7	0.819849
YLR181C	993	4.7	0.819948
YOR253W	531	3	0.819996
YBL045C	1374	10.7	0.820269
YGR231C	948	4.7	0.820305
YMR072W	552	4.7	0.820346
YFR050C	801	4.7	0.820379
YKL007W	807	4.7	0.820493
YML014W	840	4.7	0.820563
YNL255C	462	3	0.820565
YMR208W	1332	7	0.82085
YPR069C	882	4.7	0.821284
YML124C	1339	7	0.821322
YOR187W	1314	7	0.821362
YMR202W	669	3	0.821376
YLR061W	755	4.7	0.821459
YCL059C	951	4.7	0.821718
YOR362C	867	7	0.822144
YCR051W	669	4.7	0.822252
YJL053W	1140	4.7	0.822308
YDR342C	1713	10.7	0.822332
YJR065C	1350	7	0.822358
YBR151W	951	4.7	0.822407
YHR064C	1719	10.7	0.822671
YLR029C	615	4.7	0.822749
YGL009C	2340	10.7	0.823132
YJR125C	1227	7	0.823317
YKL024C	615	4.7	0.823719
YNR035C	1029	7	0.823862
YBR053C	1077	7	0.824024
YMR074C	438	3	0.824066
YGL026C	2124	10.7	0.824123
YHL033C	771	4.7	0.824485
YOR117W	1305	7	0.824533
YHR183W	1470	10.7	0.82462
YKR076W	1113	3	0.824685
YJL104W	450	3	0.825004
YCR034W	1044	10.7	0.825147
YKL054C	2217	10.7	0.825353
YIL010W	648	4.7	0.825627
YFL005W	648	4.7	0.825993
YOL111C	639	4.7	0.826313
YDR287W	879	4.7	0.8267
YDR511W	402	3	0.826731
YLR172C	903	7	0.826862
YPR103W	864	4.7	0.826878
YDL081C	321	4.7	0.827154
YKL180W	556	3	0.827324
YLR197W	1515	7	0.827387
YPR172W	603	3	0.827469
YOR021C	642	4.7	0.827527
YNR050C	1341	7	0.827534
YOR123C	1395	7	0.827566
YCL043C	1569	16	0.827609
YOL097C	1299	7	0.827626
YBL087C	415	4.7	0.827629
YKR059W	1188	7	0.827647
YJR121W	1536	10.7	0.827697
YOR136W	1110	7	0.827834
YPR132W	803	3	0.828032
YDL082W	601	4.7	0.828128
YHR019C	1665	10.7	0.828714
YKL122C	504	4.7	0.828837
YNL274C	1053	7	0.829138
YBR189W	589	4.7	0.829343
YER090W	1524	7	0.829502
YFL039C	1129	7	0.829563
YBL102W	648	3	0.829608
YIL124W	894	7	0.829771
YOL038W	765	4.7	0.829802
YFR049W	372	3	0.829904
YDL015C	933	4.7	0.829926
YGL191W	390	4.7	0.830026
YDR519W	408	3	0.830359
YBR252W	444	4.7	0.830428
YDR012W	1089	7	0.830451
YIL076W	1080	4.7	0.830641
YML094W	493	3	0.830656
YMR203W	1164	10.7	0.830826
YDR516C	1503	10.7	0.831433
YDR341C	1824	10.7	0.831604
YPR062W	477	4.7	0.831772
YBR035C	687	4.7	0.832114
YOR327C	348	3	0.832144
YHL015W	366	3	0.832259
YGR185C	1185	7	0.832376
YKR043C	816	7	0.832853
YAL030W	355	4.7	0.832898
YIL062C	465	4.7	0.832905
YOL120C	562	3	0.832915
YLR378C	1443	10.7	0.832961
YML085C	1345	7	0.833132
YER043C	1350	7	0.833235
YNL281W	462	3	0.833238
YMR142C	1002	4.7	0.833491
YBR026C	1143	7	0.833518
YGL253W	1461	10.7	0.833565
YDR161W	1164	3	0.833712
YKR066C	1086	7	0.834226
YBR016W	387	4.7	0.834274
YLL018C	1674	10.7	0.834599
YJR014W	597	4.7	0.834711
YDL237W	1173	7	0.834718
YPR036W	1437	7	0.835382
YGR244C	1284	4.7	0.835441
YBR048W	472	3	0.835713
YMR116C	961	7	0.835896
YNL010W	726	4.7	0.836349
YER042W	555	7	0.836387
YKL016C	525	4.7	0.836465
YDR518W	1554	10.7	0.836467
YJL124C	519	3	0.836586
YLR420W	1095	4.7	0.837012
YJL151C	402	4.7	0.837012
YFL010C	636	4.7	0.837107
YJL173C	369	4.7	0.837256
YHR089C	618	4.7	0.837321
YLR351C	876	4.7	0.837618
YER120W	735	4.7	0.83769
YNL259C	222	2	0.837891
YNL067W	576	4.7	0.838057
YNL070W	183	3	0.838139
YOL039W	321	3	0.838218
YNL096C	918	4.7	0.838454
YDL208W	522	4.7	0.838461
YDL130W	322	3	0.838509
YGR124W	1719	10.7	0.838677
YJL068C	900	7	0.838832
YGR253C	783	4.7	0.838866
YGL011C	759	4.7	0.839023
YOR142W	990	7	0.839105
YBR078W	1408	10.7	0.839261
YDL136W	364	3	0.839519
YOR085W	1053	10.7	0.839834
YBR072W	645	7	0.839923
YDL007W	1314	10.7	0.84025
YPL262W	1467	10.7	0.840273
YKL006W	418	3	0.840481
YDR168W	1521	10.7	0.8409
YHR025W	1074	7	0.84117
YOR063W	1164	7	0.841393
YDL055C	1086	7	0.841492
YDL124W	939	7	0.841653
YDR447C	412	3	0.841678
YDL181W	258	3	0.841912
YLR048W	760	4.7	0.842273
YEL026W	381	3	0.842503
YCL050C	966	10.7	0.842588
YLR388W	171	2	0.842739
YPL118W	1035	4.7	0.842819
YOL012C	405	4.7	0.842873
YKR001C	2115	10.7	0.843036
YPR191W	1107	7	0.843337
YNL153C	390	3	0.843444
YOR157C	786	4.7	0.843465
YBL092W	393	3	0.843538
YBL091C	1266	7	0.843679
YDR377W	306	3	0.843833
YOR198C	1413	7	0.844009
YOR164C	939	4.7	0.844089
YLR370C	537	4.7	0.844124
YBR191W	484	4.7	0.844234
YKR074W	468	3	0.844237
YDL072C	612	4.7	0.844625
YPR163C	1311	7	0.844665
YNL064C	1230	7	0.845032
YBR031W	1089	7	0.845343
YJL167W	1059	10.7	0.845437
YBR121C	2004	10.7	0.845744
YOR230W	1314	7	0.845787
YMR314W	705	4.7	0.845949
YHR029C	885	7	0.846194
YMR083W	1128	4.7	0.846205
YGL220W	363	3	0.846267
YLR192C	798	4.7	0.846513
YPL127C	777	4.7	0.846562
YPL028W	1197	7	0.846588
YPR187W	469	3	0.847203
YHR203C	787	4.7	0.847415
YLR027C	1299	7	0.847583
YDR025W	472	3	0.848007
YJR073C	621	3	0.848028
YCL033C	507	4.7	0.848281
YOR312C	932	3	0.848469
YGL189C	360	4.7	0.848526
YPR149W	522	4.7	0.848618
YCL009C	930	4.7	0.84881
YNL069C	1046	4.7	0.848843
YML008C	1152	7	0.849017
YPL220W	654	4.7	0.849207
YBR196C	1665	10.7	0.849393
YOR375C	1365	10.7	0.849426
YOL049W	1476	4.7	0.849639
YLR340W	939	7	0.849646
YIL052C	838	3	0.849813
YBR139W	1527	16	0.849843
YKL142W	660	4.7	0.850004
YGL037C	651	7	0.850284
YGL012W	1422	16	0.850505
YPL010W	570	3	0.850709
YIL138C	486	3	0.850783
YKL103C	1545	10.7	0.850804
YBR244W	489	4.7	0.851092
YKL081W	1240	7	0.851228
YOR281C	861	4.7	0.851403
YLR264W	204	2	0.851482
YIL078W	2205	10.7	0.851613
YGR148C	468	3	0.851879
YOR065W	930	4.7	0.852
YMR049C	2424	4.7	0.852125
YDR098C	858	7	0.852255
YLR208W	894	7	0.85233
YEL012W	657	4.7	0.852559
YJR048W	330	4.7	0.852602
YJR105W	1023	7	0.85262
YDL061C	171	1	0.852754
YLR200W	345	4.7	0.852807
YDL046W	522	3	0.852941
YBR056W	1506	7	0.853035
YKL085W	1005	7	0.853169
YER012W	597	4.7	0.853508
YGL123W	765	4.7	0.853535
YGR232W	687	4.7	0.853726
YDR382W	333	3	0.853739
YPR183W	804	7	0.853855
YOR276W	486	4.7	0.853882
YDR513W	432	3	0.854309
YGR135W	777	4.7	0.854507
YOL086C	1047	7	0.854588
YHR104W	984	7	0.854683
YBR014C	612	4.7	0.855289
YPL154C	1218	10.7	0.855461
YDL075W	343	3	0.855524
YLR441C	768	3	0.855606
YDL086W	822	4.7	0.85604
YHR138C	345	4.7	0.856124
YBL099W	1638	10.7	0.856176
YBR286W	1692	16	0.856621
YJL177W	556	4.7	0.856854
YJR025C	534	4.7	0.856869
YDR214W	1053	7	0.857113
YGR279C	1161	10.7	0.857154
YGR020C	357	2	0.857276
YDL004W	483	3	0.857414
YPL090C	1105	4.7	0.858019
YNL131W	459	3	0.85824
YNL134C	1131	7	0.858264
YJR069C	594	4.7	0.858302
YOR280C	801	4.7	0.8585
YEL051W	771	4.7	0.858669
YLR179C	606	4.7	0.859268
YDR529C	384	3	0.859309
YGR282C	942	10.7	0.859322
YLR447C	1038	7	0.859555
YJL190C	393	3	0.859774
YPL218W	574	4.7	0.859856
YDL078C	1032	4.7	0.8599
YGR214W	760	4.7	0.860051
YDR298C	639	4.7	0.860342
YGL202W	1503	10.7	0.860417
YER131W	360	3	0.860854
YAL044C	534	4.7	0.861289
YBL030C	957	10.7	0.861506
YJL121C	717	4.7	0.861937
YOL139C	642	4.7	0.862142
YCL035C	333	4.7	0.862152
YBR181C	712	4.7	0.862296
YDL192W	546	4.7	0.862367
YML063W	768	3	0.862387
YKL060C	1080	7	0.86239
YLR438W	1275	10.7	0.86241
YLR293C	660	4.7	0.862499
YDR178W	546	4.7	0.862947
YDR099W	822	7	0.863021
YBL064C	786	4.7	0.863149
YKL214C	612	4.7	0.863187
YLR038C	252	3	0.86325
YHR193C	525	4.7	0.863808
YGR285C	1302	7	0.863821
YEL054C	498	3	0.864965
YKL035W	1500	10.7	0.865064
YLR134W	1692	10.7	0.865274
YBR082C	448	4.7	0.865362
YOL109W	342	3	0.866047
YBR096W	693	10.7	0.866125
YKL013C	516	3	0.86633
YDL213C	678	4.7	0.866365
YGR167W	702	4.7	0.866766
YML073C	946	3	0.866829
YLR259C	1719	10.7	0.867309
YDR418W	498	3	0.867916
YMR303C	1047	10.7	0.867922
YDL137W	546	4.7	0.868017
YBL072C	603	4.7	0.868486
YGL242C	546	4.7	0.868568
YHR068W	1164	7	0.868741
YER003C	1291	7	0.868812
YEL031W	3648	4.7	0.868933
YOR096W	974	4.7	0.86923
YPL004C	1026	7	0.86931
YDR171W	1128	10.7	0.869535
YGR027C	327	3	0.869998
YLR229C	576	4.7	0.870013
YLR325C	237	2	0.87015
YLR025W	723	4.7	0.870361
YER009W	378	3	0.870405
YOR122C	382	3	0.870585
YKL196C	603	4.7	0.871028
YFL045C	765	7	0.871269
YBL027W	571	4.7	0.871997
YNL138W	1581	7	0.8722
YCR088W	1779	10.7	0.872318
YDR368W	939	7	0.872481
YDR328C	585	4.7	0.872498
YFR044C	1446	10.7	0.872692
YPL240C	2130	10.7	0.872755
YCL040W	1503	10.7	0.873125
YDL084W	1341	7	0.873769
YPL131W	894	4.7	0.874936
YJR045C	1965	10.7	0.875052
YMR297W	1599	10.7	0.875057
YML012W	636	3	0.875161
YML078W	549	4.7	0.875224
YPL037C	474	4.7	0.875425
YER102W	603	3	0.87566
YFL037W	1374	4.7	0.875689
YMR099C	894	7	0.876257
YPL225W	441	4.7	0.876465
YOR027W	1770	10.7	0.878497
YLR118C	684	4.7	0.878518
YAL038W	1503	10.7	0.878585
YIL043C	969	3	0.878607
YMR242C	543	3	0.878881
YBR149W	1035	7	0.879314
YER177W	804	7	0.879494
YLR044C	1692	10.7	0.879878
YDR226W	669	4.7	0.880199
YER030W	483	4.7	0.880272
YMR315W	1050	7	0.880921
YHR121W	564	3	0.88121
YGL221C	867	4.7	0.881419
YFL038C	621	7	0.882306
YJL026W	1200	10.7	0.883318
YJR139C	1080	7	0.88372
YNL055C	852	7	0.88395
YPR102C	525	4.7	0.88409
YGR085C	525	4.7	0.884101
YBR106W	567	4.7	0.884248
YNL007C	1059	7	0.884261
YBR109C	444	4.7	0.885543
YCR004C	744	4.7	0.885683
YOR163W	567	4.7	0.885988
YJR104C	465	4.7	0.886147
YOR007C	1041	4.7	0.887291
YGL105W	1131	7	0.887358
YKL080W	1179	4.7	0.88742
YMR173W	1293	7	0.887505
YML074C	1236	7	0.887535
YBR111C	696	4.7	0.887555
YBR127C	1554	10.7	0.887784
YHL034C	885	7	0.88785
YOR185C	663	4.7	0.88816
YER023W	861	4.7	0.888201
YIL041W	981	7	0.888248
YJR123W	678	4.7	0.889079
YGL245W	2175	10.7	0.889707
YNL071W	1449	7	0.889712
YDL100C	1065	7	0.889987
YBR221C	1101	7	0.890024
YKL056C	504	3	0.890207
YCR012W	1251	7	0.890888
YLR150W	822	7	0.891441
YGR086C	1020	7	0.892113
YMR226C	804	4.7	0.89262
YOR323C	1371	10.7	0.894048
YNL015W	228	3	0.894976
YOL040C	429	3	0.895227
YKL067W	462	3	0.89584
YGR254W	1314	10.7	0.896724
YER057C	390	3	0.898924
YDR002W	606	4.7	0.89901
YLR216C	1116	7	0.899979
YER178W	1332	4.7	0.899984
YDR454C	564	4.7	0.900139
YLL050C	433	4.7	0.902448
YDR510W	306	3	0.902732
YEL027W	483	4.7	0.90467
YMR186W	2118	10.7	0.906551
YOR020C	321	3	0.907093
YJR047C	474	4.7	0.908306
YDR032C	597	7	0.909444
YDR304C	678	4.7	0.910319
YJL055W	738	4.7	0.910705
YLR301W	735	4.7	0.911514
YBR011C	864	7	0.911647
YIL051C	438	4.7	0.911873
YIR037W	492	4.7	0.912041
YMR260C	462	3	0.91223
YFR053C	1458	10.7	0.913758
YNL079C	600	4.7	0.915
YDR050C	747	7	0.915192
YNL208W	615	4.7	0.91672
YEL034W	474	4.7	0.916748
YBR052C	633	4.7	0.917629
YOR332W	702	4.7	0.91782
YKL117W	651	4.7	0.918496
YOR285W	420	4.7	0.919014
YML028W	591	4.7	0.921323
YLR109W	531	4.7	0.922244
YKL152C	744	4.7	0.922268
YGR209C	315	3	0.923664
YDR155C	489	4.7	0.930361
YJL052W	999	7	0.934077
YNL135C	345	3	0.937786

## Sheet: Fu et al., 2007
mRNA and protein expression levels for 143 proteins detected in the first set of experimental replicates described in PLoS One 2007, 2: e216.
Chimpanzee/human mRNA and protein changes were measured and the correlation between is evaluated as shown here.
RefSeq. ID	UniProt SwissProt	Protein Name		Corrected length		mRNA Expression							mRNA Expression								(mRNA exp. changes)			LOG Protein Eexpression								LOG Protein Eexpression								(protein exp. changes)			(corrected protein exp. changes)
			ORF Length (bp)	Length/shortestORF		C1	C2	C3	C4	C5	C6	Ave. C.	H1	H2	H3	H4	H5	H6	Ave. H.		Ave. C. / Ave. H.	Log mRNA exp. changes		c1	c2	c3	anti log c1	anti log c2	anti log c3	Ave. C.		h1	h2	h3	anti log h1	anti log h2	anti log h3	Ave. H.		Ave. C. / Ave. H.	Log protein exp. changes		Ave. C. / Ave. H.	Log protein exp. changes
NP_000010	P24752	Acetyl-CoA acetyltransferase, mitochondrial precursor	1284	5.09524		8.32595	8.19273	8.10708	8.48156	7.99014	8.24859	8.22434	8.78216	8.59592	8.48299	8.52647	8.34797	8.38534	8.52014		0.965282	-0.0509775		0.0840643	0.163499	0.823749	1.06	1.12	1.77	1.31667		-1.21759	-0.535332	0.378512	0.43	0.69	1.3	0.806667		1.63223	0.706846	Pearson correlation between protein exp.	8.31661	3.056	Pearson correlation between protein exp.
NP_000021	P21549	Serine--pyruvate aminotransferase	1179	4.67857		9.67506	9.04974	8.92981	9.06493	8.82446	9.03599	9.09667	12.3202	11.7557	11.9576	11.6841	11.6508	11.2071	11.7626		0.773355	-0.370797		0.831877	2.86196	0.536053	1.78	7.27	1.45	3.5		-1.32193	-0.473931	-0.395929	0.4	0.72	0.76	0.626667		5.58511	2.48158	changes and mRNA exp. changes	26.1303	4.70765	changes and mRNA exp. changes
NP_000022	P13716	Delta-aminolevulinic acid dehydratase	993	3.94048		11.0976	10.8013	10.6606	11.2355	10.0974	10.3009	10.6989	11.0472	10.8652	10.6373	11.3426	10.4974	10.5018	10.8153		0.989237	-0.0156124		-1.32193	-0.915936	-0.168123	0.4	0.53	0.89	0.606667		0.111031	-0.321928	0.189034	1.08	0.8	1.14	1.00667		0.602649	-0.73061	-0.369898	2.37472	1.24776	-0.114738
NP_000026	P05062	Fructose-bisphosphate aldolase B	1095	4.34524		10.5731	10.9991	10.5498	10.4567	10.6259	10.7929	10.6662	10.857	10.9479	11.1074	11.0051	10.9713	10.9441	10.9721		0.972121	-0.0407924		0.432959	-0.251539	0.0703893	1.35	0.84	1.05	1.08		-0.0892673	-0.643856	-0.0439433	0.94	0.64	0.97	0.85		1.27059	0.345497		5.52101	2.46493
NP_000033	P02749	Beta-2-glycoprotein 1 precursor	1038	4.11905		12.1317	12.0754	11.9171	12.3207	12.0558	11.7605	12.0435	11.998	12.2591	12.2286	12.0963	12.1563	12.1034	12.1403		0.992029	-0.011546		-0.321928	0.594549	0.286881	0.8	1.51	1.22	1.17667		-0.514573	-0.37707	-0.0740006	0.7	0.77	0.95	0.806667		1.45868	0.544661		6.00836	2.58697
NP_000062	P35520	Cystathionine beta-synthase	1656	6.57143		10.752	10.4308	10.9409	10.0163	10.7766	10.5075	10.5707	10.3232	10.2073	10.5495	10.7387	10.2268	10.2638	10.3849		1.01789	0.0255835		-0.136062	1.05658	0.83996	0.91	2.08	1.79	1.59333		-1	-1.02915	-0.473931	0.5	0.49	0.72	0.57		2.79532	1.48301		18.3693	4.19922
NP_000117	P13804	Electron transfer flavoprotein subunit alpha, mitochondrial precursor	1002	3.97619		13.1009	12.7894	12.5646	12.9287	12.1223	12.9059	12.7353	12.4996	12.2452	12.3312	12.6682	12.0813	12.2008	12.3377		1.03223	0.0457582		0.918386	-0.304006	0.956057	1.89	0.81	1.94	1.54667		-0.434403	0.0143553	1.4489	0.74	1.01	2.73	1.49333		1.03571	0.0506261		4.1182	2.04201
NP_000124	P00740	Coagulation factor IX precursor	1386	5.5		13.1886	13.3601	13.3395	13.8349	13.5969	12.9291	13.3749	13.7428	13.6431	13.2489	13.0981	13.2326	13.1366	13.3504		1.00184	0.00264624		-0.494109	0.275007	0.0285692	0.71	1.21	1.02	0.98		-1.2863	0.941106	0.31034	0.41	1.92	1.24	1.19		0.823529	-0.280108		4.52941	2.17932
NP_000173	P40939	Trifunctional enzyme subunit alpha, mitochondrial precursor	2292	9.09524		12.5201	11.4696	11.1031	11.1447	11.031	10.9929	11.3769	11.6873	11.5605	11.7042	12.1007	11.7618	11.4738	11.7147		0.971165	-0.042212		4.19061	3.34056	1.31034	18.26	10.13	2.48	10.29		-1.08927	-0.643856	-0.643856	0.47	0.64	0.64	0.583333		17.64	4.14078		160.44	7.32589
NP_000282	P00558	Phosphoglycerate kinase 1	1254	4.97619		9.76579	9.46622	9.64102	9.42041	8.50086	8.98481	9.29652	9.79139	9.66916	9.86863	9.9131	9.51803	9.75455	9.75248		0.953247	-0.0690778		-0.395929	-0.514573	-0.184425	0.76	0.7	0.88	0.78		0.454176	0.0143553	0.298658	1.37	1.01	1.23	1.20333		0.648199	-0.62549		3.22556	1.68955
NP_000356	P60175	Triosephosphate isomerase	750	2.97619		11.7379	11.665	12.6474	11.9543	11.8959	11.8538	11.959	11.8432	11.6648	12.0164	12.1082	12.3189	12.2396	12.0319		0.993947	-0.00875975		-0.136062	-0.643856	0.0426443	0.91	0.64	1.03	0.86		0.400538	-0.234465	0.137504	1.32	0.85	1.1	1.09		0.788991	-0.34192		2.34819	1.23155
NP_000378	O43772	Mitochondrial carnitine/acylcarnitine carrier protein	906	3.59524		10.6907	9.71109	8.37076	10.5863	9.351	10.7407	9.90844	11.1666	10.7033	10.9773	11.2843	10.6524	11.4025	11.0311		0.898229	-0.154845		1.20789	0	0.62293	2.31	1	1.54	1.61667		-0.340075	-0.0291463	-0.358454	0.79	0.98	0.78	0.85		1.90196	0.927488		6.838	2.77357
NP_000405	P51659	Peroxisomal multifunctional enzyme type 2	2214	8.78571		12.2419	11.9643	12.1711	12.5767	11.4654	12.212	12.1052	12.2359	11.8923	11.4498	11.9098	11.5226	11.5657	11.7627		1.02912	0.0414122		0.495695	0.275007	0.536053	1.41	1.21	1.45	1.35667		-1.32193	-0.321928	0.516015	0.4	0.8	1.43	0.876667		1.54753	0.629966		13.5961	3.76513
NP_000445	P60052	Superoxide dismutase [Cu-Zn]	465	1.84524		14.1475	14.1826	13.8498	14.1312	13.6933	13.9118	13.986	14.1923	14.176	14.0853	14.1444	14.1155	14.1037	14.1362		0.989377	-0.0154073		0.214125	-0.643856	-0.68966	1.16	0.64	0.62	0.806667		0.422233	0.0426443	0.422233	1.34	1.03	1.34	1.23667		0.652291	-0.616412		1.20363	0.267395
NP_000468	P02768	Serum albumin precursor	1830	7.2619		12.3782	12.6691	11.9802	12.4822	12.8028	11.9779	12.3817	12.2452	12.5001	12.8323	12.8793	13.0094	12.436	12.6504		0.978763	-0.0309683		0.137504	-0.340075	-0.68966	1.1	0.79	0.62	0.836667		0.443607	0.669027	-0.136062	1.36	1.59	0.91	1.28667		0.650259	-0.620913		4.72212	2.23943
NP_000479	P01008	Antithrombin-III precursor	1395	5.53571		14.4066	14.2978	14.2256	14.323	14.098	14.2186	14.2616	14.2642	14.3045	14.218	14.2926	14.0239	14.1152	14.2031		1.00412	0.00593487		-0.836501	-0.736966	-0.556393	0.56	0.6	0.68	0.613333		0.250962	0.0143553	0.565597	1.19	1.01	1.48	1.22667		0.5	-1		2.76786	1.46877
NP_000498	P09467	Fructose-1,6-bisphosphatase 1	1017	4.03571		14.0772	12.9148	12.8096	12.2359	12.7711	13.5473	13.0593	13.4037	13.168	13.2551	13.3632	13.3996	12.5211	13.1851		0.990458	-0.0138322		1.42223	-0.168123	0.0840643	2.68	0.89	1.06	1.54333		0.0426443	-0.340075	0.226509	1.03	0.79	1.17	0.996667		1.54849	0.630867		6.24928	2.64369
NP_000499	P02671	Fibrinogen alpha chain precursor	2601	10.3214		12.0084	12.7672	12.7644	12.6942	12.7426	12.383	12.56	12.6142	12.443	12.5715	12.2951	12.6875	11.5358	12.3578		1.01636	0.0234065		-0.104697	-0.321928	-0.434403	0.93	0.8	0.74	0.823333		0.713696	-0.0439433	0.604071	1.64	0.97	1.52	1.37667		0.598063	-0.741631		6.17286	2.62594
NP_000509	P68873	Hemoglobin subunit beta	444	1.7619		12.1808	13.0572	11.4502	11.8536	10.7425	13.2345	12.0865	11.5988	10.5342	12.5519	13.5162	12.9494	12.112	12.2104		0.989849	-0.0147198		0.555816	-0.120294	0.111031	1.47	0.92	1.08	1.15667		0.226509	0.356144	-1	1.17	1.28	0.5	0.983333		1.17627	0.234221		2.07248	1.05136
NP_000598	P02763	Alpha-1-acid glycoprotein 1 precursor	606	2.40476		13.7516	14.5716	14.4507	14.6569	14.5975	14.493	14.4202	14.586	14.3194	14.6142	14.3547	14.5864	14.5176	14.4964		0.994746	-0.00760052		0.0143553	-0.358454	-0.0439433	1.01	0.78	0.97	0.92		0.757023	0.505891	1.09085	1.69	1.42	2.13	1.74667		0.526718	-0.924899		1.26663	0.340996
NP_000599	P19652	Alpha-1-acid glycoprotein 2 precursor	606	2.40476		13.1475	14.2097	14.0234	14.3551	14.018	14.0721	13.971	14.4061	14.2863	14.4766	14.3162	14.3659	14.3137	14.3608		0.972855	-0.0397032		-0.152003	-0.556393	1.03562	0.9	0.68	2.05	1.21		0.286881	-0.358454	0.238787	1.22	0.78	1.18	1.06		1.14151	0.190943		2.74506	1.45684
NP_000604	P02790	Hemopexin precursor	1389	5.5119		14.5564	14.5269	14.6308	14.6343	14.2888	14.5483	14.5309	14.4263	14.3368	14.472	14.4421	14.4005	14.1583	14.3727		1.01101	0.0157973		0.0565835	-0.494109	-0.556393	1.04	0.71	0.68	0.81		0.321928	-0.200913	0.516015	1.25	0.87	1.43	1.18333		0.684507	-0.546863		3.77294	1.91569
NP_000654	P80404	4-aminobutyrate aminotransferase, mitochondrial precursor	1503	5.96429		10.361	10.1901	9.81029	9.62719	9.72324	9.42561	9.85625	11.6024	11.2911	11.469	11.5665	11.1991	11.2727	11.4001		0.864575	-0.209937		0.526069	0.704872	0.163499	1.44	1.63	1.12	1.39667		-0.152003	-1.59946	-0.514573	0.9	0.33	0.7	0.643333		2.17098	1.11835		12.9484	3.6947
NP_000659	Q5I0R0	alcohol dehydrogenase 1B (class I), beta polypeptide	1128	4.47619		11.7744	12.3582	10.419	11.8956	12.0677	11.4776	11.6654	11.5316	11.5144	11.1393	11.4567	11.2336	10.9786	11.309		1.03151	0.0447618		1.20789	-0.514573	-1.02915	2.31	0.7	0.49	1.16667		1.27501	0.545968	0.879706	2.42	1.46	1.84	1.90667		0.611888	-0.70866		2.73893	1.45361
NP_000661	P08319	Alcohol dehydrogenase 4	1143	4.53571		8.27627	8.60205	6.16193	9.78708	9.23964	7.95143	8.3364	10.5015	10.4172	10.3896	10.1297	10.3041	10.1992	10.3236		0.807512	-0.308444		1	0.333424	1.15056	2	1.26	2.22	1.82667		-0.358454	-1.55639	-0.0892673	0.78	0.34	0.94	0.686667		2.66019	1.41153		12.0659	3.59286
NP_000680	P00352	Retinal dehydrogenase 1	1506	5.97619		12.7948	13.101	10.6322	13.6219	12.9079	10.9733	12.3385	13.2777	13.2669	12.4957	12.7838	12.1987	12.5952	12.7697		0.966239	-0.0495486		-0.395929	-0.736966	-0.943416	0.76	0.6	0.52	0.626667		1.72247	0.903038	1.04264	3.3	1.87	2.06	2.41		0.260028	-1.94326		1.55397	0.635963
NP_000681	P05091	Aldehyde dehydrogenase, mitochondrial precursor	1554	6.16667		13.6544	13.6366	13.3389	13.6864	13.5484	13.6572	13.587	13.6484	13.6047	13.707	14.0102	13.7562	13.7952	13.7536		0.987886	-0.017583		-0.454032	-0.0892673	-0.234465	0.73	0.94	0.85	0.84		-0.104697	-0.234465	0.650765	0.93	0.85	1.57	1.11667		0.752239	-0.410737		4.63881	2.21375
NP_000745	P21964	Catechol O-methyltransferase	816	3.2381		9.95611	10.6942	9.13244	10.1013	10.1473	10.0237	10.0092	10.083	10.4265	10.8951	10.6992	10.5636	11.4502	10.6863		0.936641	-0.0944318		3.87676	-0.0740006	-2.64386	14.69	0.95	0.16	5.26667		3.27798	-0.152003	0.0565835	9.7	0.9	1.04	3.88		1.35739	0.440834		4.39535	2.13598
NP_000884	P01042	Kininogen-1 precursor	1284	5.09524		13.6796	13.8388	13.1018	13.8731	13.8992	13.4581	13.6418	14.13	14.1944	14.0902	13.8981	14.0751	14.0961	14.0807		0.968831	-0.0456836		-0.304006	0.400538	-0.152003	0.81	1.32	0.9	1.01		-0.643856	-0.340075	0.378512	0.64	0.79	1.3	0.91		1.10989	0.150417		5.65515	2.49957
NP_000911	P11498	Pyruvate carboxylase, mitochondrial precursor	3537	14.0357		11.5999	11.6906	11.3156	11.0439	11.5567	11.7939	11.5001	11.0508	10.5967	10.9876	10.7294	11.2287	10.22	10.8022		1.06461	0.0903218		-0.321928	-0.0740006	-0.836501	0.8	0.95	0.56	0.77		0.0426443	-0.0588937	0.344828	1.03	0.96	1.27	1.08667		0.708589	-0.496979		9.94555	3.31405
NP_000933	P23284	Peptidyl-prolyl cis-trans isomerase B precursor	651	2.58333		12.5523	12.4699	12.6671	12.3959	12.7172	13.3302	12.6888	11.7563	11.8711	12.4526	12.251	12.5672	12.386	12.214		1.03887	0.055011		0.0426443	0.432959	-0.494109	1.03	1.35	0.71	1.03		-0.340075	-0.251539	0.298658	0.79	0.84	1.23	0.953333		1.08042	0.111592		2.79108	1.48083
NP_000969	P62832	60S ribosomal protein L23	423	1.67857		12.9981	12.8789	12.3484	13.1047	13.0091	12.5518	12.8152	13.2346	13.3837	13.2609	12.9408	13.2449	13.3724	13.2396		0.967947	-0.0470005		-0.434403	-0.0588937	0.454176	0.74	0.96	1.37	1.02333		-0.514573	-0.434403	0.941106	0.7	0.74	1.92	1.12		0.91369	-0.130223		1.53369	0.617011
NP_000970	Q07020	60S ribosomal protein L18	567	2.25		13.5637	13.4786	13.5607	13.4651	13.5001	13.9422	13.5851	13.2576	13.3296	13.5347	13.5134	13.5923	13.7888	13.5028		1.00609	0.0087654		0.815575	0.263034	0.432959	1.76	1.2	1.35	1.43667		-0.473931	-0.943416	0.333424	0.72	0.52	1.26	0.833333		1.724	0.78576		3.879	1.95568
NP_000980	P62890	60S ribosomal protein L30	348	1.38095		8.95642	8.84495	8.60821	9.08305	8.82218	8.87299	8.86463	9.30327	9.30361	9.28924	9.12609	9.23882	9.20818	9.24487		0.958871	-0.0605916		-0.286304	0.111031	0.443607	0.82	1.08	1.36	1.08667		-0.621488	-0.556393	1.08406	0.65	0.68	2.12	1.15		0.944928	-0.0817244		1.3049	0.383939
NP_000986	P49207	60S ribosomal protein L34	354	1.40476		12.8913	12.7653	12.5457	13.1467	13.0789	12.8898	12.8863	13.1108	13.2718	13.2727	12.9138	13.3431	13.1739	13.181		0.977638	-0.0326272		0.411426	0.604071	0.464668	1.33	1.52	1.38	1.41		1.52607	-0.836501	-0.556393	2.88	0.56	0.68	1.37333		1.0267	0.0380133		1.44227	0.528339
NP_000993	P05388	60S acidic ribosomal protein P0	954	3.78571		13.4471	13.5735	13.4503	13.3776	13.6127	14.1165	13.5963	13.4861	13.6012	13.4957	13.6118	13.5444	13.8799	13.6032		0.999494	-0.000729618		-0.0740006	0.344828	0.613532	0.95	1.27	1.53	1.25		0.15056	-0.37707	0.0285692	1.11	0.77	1.02	0.966667		1.2931	0.370838		4.89532	2.2914
NP_000997	P61247	40S ribosomal protein S3a	795	3.15476		12.5308	12.3258	12.1348	12.7202	11.8696	12.3364	12.3196	13.0109	13.1783	12.9151	12.6206	12.7699	12.755	12.8749		0.956867	-0.063609		-0.785875	-0.0439433	-0.514573	0.58	0.97	0.7	0.75		-0.358454	-0.234465	0.847997	0.78	0.85	1.8	1.14333		0.655977	-0.608284		2.06945	1.04925
NP_000998	P62703	40S ribosomal protein S4, X isoform	792	3.14286		12.9306	12.7384	12.3853	13.5325	13.4081	12.9795	12.9957	13.2034	13.6622	13.6392	12.9015	13.3252	13.3259	13.3429		0.973981	-0.0380351		0.0565835	-0.136062	0.378512	1.04	0.91	1.3	1.08333		-0.184425	-0.473931	0.0285692	0.88	0.72	1.02	0.873333		1.24046	0.310873		3.89858	1.96295
NP_001000	P46782	40S ribosomal protein S5	615	2.44048		13.082	13.0599	13.0374	12.6169	12.8015	13.4166	13.0024	12.846	13.0879	13.2363	13.2065	13.1694	13.2743	13.1368		0.989773	-0.0148306		1.07039	0.31034	-0.0144996	2.1	1.24	0.99	1.44333		-0.340075	-0.251539	-0.473931	0.79	0.84	0.72	0.783333		1.84255	0.881706		4.49671	2.16887
NP_001001	P62755	40S ribosomal protein S6	750	2.97619		8.42828	8.38252	8.20921	8.40994	8.36431	8.34048	8.35579	8.48154	8.45557	8.37252	8.36712	8.41777	8.41312	8.41794		0.992617	-0.0106911		0.250962	-0.286304	0.389567	1.19	0.82	1.31	1.10667		-0.152003	-0.340075	0.632268	0.9	0.79	1.55	1.08		1.02469	0.0351894		3.04968	1.60866
NP_001003	P62243	40S ribosomal protein S8	627	2.4881		8.32294	8.25695	8.14668	8.14341	8.14698	8.2813	8.21638	8.32649	8.37463	8.2388	8.19521	8.22872	8.2408	8.26744		0.993823	-0.00893868		0.275007	0.485427	0.298658	1.21	1.4	1.23	1.28		-0.666576	-0.268817	0.333424	0.63	0.83	1.26	0.906667		1.41176	0.4975		3.51261	1.81254
NP_001012	P08708	40S ribosomal protein S17	408	1.61905		7.99378	7.99263	7.87415	7.92879	8.05503	8.0821	7.98775	8.03473	8.05582	8.01877	7.94807	8.068	8.10795	8.03889		0.993638	-0.00920741		-2.32193	0.321928	0.124328	0.2	1.25	1.09	0.846667		-0.395929	-1.4344	0.555816	0.76	0.37	1.47	0.866667		0.976923	-0.0336831		1.58168	0.661462
NP_001015	P63221	40S ribosomal protein S21	252	1		8.47306	8.55922	8.64603	8.48175	8.3641	8.53616	8.51005	8.63464	8.66138	8.72157	8.74323	8.59026	8.63212	8.66387		0.982247	-0.0258427		-0.0439433	-0.286304	0.432959	0.97	0.82	1.35	1.04667		0.286881	1.04264	0.575312	1.22	2.06	1.49	1.59		0.658281	-0.603225		0.658281	-0.603225
NP_001054	P02787	Serotransferrin precursor	2097	8.32143		11.1784	11.3124	11.2541	11.111	10.9894	10.625	11.0784	12.2015	12.0521	12.5599	12.6891	12.2794	12.1194	12.3169		0.899446	-0.152891		0.298658	0.344828	-0.454032	1.23	1.27	0.73	1.07667		-0.286304	-0.68966	-0.286304	0.82	0.62	0.82	0.753333		1.4292	0.515211		11.893	3.57204
NP_001076	P01011	Alpha-1-antichymotrypsin precursor	1272	5.04762		14.3967	14.8621	14.855	14.5397	14.7844	14.7361	14.6957	14.3127	14.1048	14.4664	14.0024	14.3368	14.0036	14.2045		1.03458	0.0490471		-0.643856	-1.2863	-1	0.64	0.41	0.5	0.516667		0.389567	1.74846	2.51349	1.31	3.36	5.71	3.46		0.149326	-2.74347		0.753739	-0.407863
NP_001089	Q99798	Aconitate hydratase, mitochondrial precursor	2343	9.29762		11.0688	10.918	11.404	10.2599	9.89915	11.4621	10.8353	10.458	10.3647	10.6437	10.8454	10.5669	11.0358	10.6524		1.01717	0.0245636		-0.666576	-0.0892673	-0.434403	0.63	0.94	0.74	0.77		0.536053	0.378512	0.378512	1.45	1.3	1.3	1.35		0.57037	-0.810029		5.30309	2.40683
NP_001093	P12814	Alpha-actinin-1	2679	10.631		9.56442	9.71085	9.86899	8.73833	9.4715	9.83859	9.53211	9.46441	9.31912	9.77777	9.3069	9.80165	9.31324	9.49718		1.00368	0.00529716		0.0840643	0.495695	1.24489	1.06	1.41	2.37	1.61333		-0.152003	-0.643856	-0.836501	0.9	0.64	0.56	0.7		2.30476	1.20462		24.5018	4.61482
NP_001144	P09525	Annexin A4	966	3.83333		10.8742	11.4625	10.8355	11.6111	10.3718	11.773	11.1547	10.8722	10.7633	10.4298	10.9294	10.7178	10.4596	10.6953		1.04295	0.0606655		0.189034	-0.184425	-0.340075	1.14	0.88	0.79	0.936667		-0.0740006	-0.321928	0.443607	0.95	0.8	1.36	1.03667		0.903537	-0.146344		3.46356	1.79226
NP_001176	P25311	Zinc-alpha-2-glycoprotein precursor	888	3.52381		13.3078	13.2732	13.3679	13.0663	13.3465	12.7544	13.186	13.1272	13.0676	13.1527	13.1986	13.0758	12.9733	13.0992		1.00663	0.0095325		0.505891	-0.217591	-0.0439433	1.42	0.86	0.97	1.08333		0.298658	0.263034	0.356144	1.23	1.2	1.28	1.23667		0.876011	-0.190979		3.0869	1.62616
NP_001350	Q16698	2,4-dienoyl-CoA reductase, mitochondrial precursor	1008	4		9.26198	9.46768	8.9046	9.47794	9.16973	8.87062	9.19209	9.63896	9.66962	9.295	9.62528	9.2001	9.48542	9.48573		0.969044	-0.0453657		-0.268817	-0.0144996	-0.0588937	0.83	0.99	0.96	0.926667		-0.888969	-0.104697	0.411426	0.54	0.93	1.33	0.933333		0.992857	-0.0103419		3.97143	1.98966
NP_001447	P21333	Filamin-A	7944	31.5238		8.32519	8.05603	8.22232	7.80633	8.46618	8.537	8.23551	7.65586	7.80239	8.00771	7.94705	8.37732	7.99204	7.96373		1.03413	0.0484133		-0.943416	-0.0439433	0.356144	0.52	0.97	1.28	0.923333		0.275007	0.238787	-1.2863	1.21	1.18	0.41	0.933333		0.989286	-0.0155409		31.1861	4.96283
NP_001598	P09110	3-ketoacyl-CoA thiolase, peroxisomal precursor	996	3.95238		13.0339	12.1581	11.3268	12.33	12.3348	12.2105	12.2324	12.7614	12.6566	12.5943	12.9711	12.6614	12.4213	12.6777		0.964874	-0.0515873		-0.0740006	-0.104697	0.378512	0.95	0.93	1.3	1.06		-0.943416	-0.395929	-0.0892673	0.52	0.76	0.94	0.74		1.43243	0.518467		5.66152	2.50119
NP_001600	P45954	Short/branched chain specific acyl-CoA dehydrogenase, mitochondrial precursor	1299	5.15476		10.6442	10.6822	9.36084	10.4366	8.44759	10.3314	9.9838	11.6813	11.6606	10.8365	11.2022	11.0881	10.8686	11.2229		0.889592	-0.168784		-0.943416	-0.836501	-0.761213	0.52	0.56	0.59	0.556667		1.12433	1.48543	0.963474	2.18	2.8	1.95	2.31		0.240981	-2.05301		1.2422	0.312899
NP_001613	P02765	Alpha-2-HS-glycoprotein precursor	1104	4.38095		13.6756	12.8951	12.802	13.8323	13.5082	13.0533	13.2944	13.9587	14.0779	14.1804	14.1323	14.0319	13.9827	14.0606		0.945506	-0.080842		-1.21759	0.333424	1.72683	0.43	1.26	3.31	1.66667		-0.37707	-0.666576	0.321928	0.77	0.63	1.25	0.883333		1.88679	0.915936		8.26595	3.04718
NP_001616	Q5REI7	Adenylate kinase isoenzyme 2, mitochondrial	675	2.67857		8.90695	9.01909	8.6042	9.21704	9.21786	9.40634	9.06191	9.27353	9.27241	9.13205	9.45372	9.16415	9.66538	9.32687		0.971592	-0.0415777		0.263034	-0.395929	-0.321928	1.2	0.76	0.8	0.92		-0.736966	0.584963	0.298658	0.6	1.5	1.23	1.11		0.828829	-0.270854		2.22008	1.15061
NP_001624	P02760	AMBP protein precursor	1059	4.20238		14.5824	14.4329	14.2272	14.4957	14.588	14.4366	14.4605	14.4798	14.5461	14.5298	14.5367	14.5559	14.5152	14.5272		0.995404	-0.00664542		-0.556393	0.124328	0.344828	0.68	1.09	1.27	1.01333		-0.234465	-0.286304	0.0976108	0.85	0.82	1.07	0.913333		1.10949	0.149895		4.6625	2.2211
NP_001702	P21810	Biglycan precursor	1107	4.39286		9.94666	9.4151	9.06965	9.5074	10.2875	9.92386	9.69169	9.77831	10.3907	10.5642	10.3779	10.1309	9.61109	10.1422		0.955584	-0.0655458		0.411426	0.176323	3.9782	1.33	1.13	15.76	6.07333		-0.713119	-0.556393	-0.434403	0.61	0.68	0.74	0.676667		8.97537	3.16597		39.4275	5.30113
NP_001704	Q93088	Betaine--homocysteine S-methyltransferase	1221	4.84524		13.7914	13.7352	13.8906	13.7274	13.2696	13.7824	13.6994	13.3445	13.2199	13.1426	13.3819	13.2179	12.6516	13.1597		1.04101	0.0579841		-1.08927	-0.915936	-0.943416	0.47	0.53	0.52	0.506667		-0.0892673	-2.55639	0.263034	0.94	0.17	1.2	0.77		0.658009	-0.603822		3.18821	1.67275
NP_001743	P04040	Catalase	1584	6.28571		10.9828	10.8242	9.73494	10.6834	10.3235	10.1159	10.4441	10.7203	10.6438	10.4345	11.0196	10.4242	10.6429	10.6476		0.980895	-0.0278297		-0.915936	-0.577767	0.0426443	0.53	0.67	1.03	0.743333		-0.395929	0.214125	0.454176	0.76	1.16	1.37	1.09667		0.677812	-0.561044		4.26053	2.09103
NP_001748	P16152	Carbonyl reductase [NADPH] 1	834	3.30952		10.4276	10.2349	9.50953	10.7518	9.96179	10.3762	10.2103	10.1438	9.9952	10.1145	10.1978	9.82574	9.23157	9.9181		1.02946	0.0418904		-0.358454	-0.621488	-0.666576	0.78	0.65	0.63	0.686667		1.04264	0.545968	1.02857	2.06	1.46	2.04	1.85333		0.370504	-1.43244		1.22619	0.294183
NP_001854	P14854	Cytochrome c oxidase subunit VIb isoform 1	261	1.03571		11.0537	11.3601	10.4362	10.9635	11.4674	9.63333	10.819	10.8202	10.8662	11.1936	11.1095	11.1929	11.1857	11.0613		0.978093	-0.0319568		-0.358454	-0.200913	0.189034	0.78	0.87	1.14	0.93		-0.621488	-0.0588937	0.0143553	0.65	0.96	1.01	0.873333		1.06489	0.0906983		1.10292	0.141324
NP_001866	P31327	Carbamoyl-phosphate synthase [ammonia], mitochondrial precursor	4521	17.9405		13.5135	13.1294	12.7601	12.795	11.6068	12.12	12.6541	13.3122	13.3534	12.9699	13.1282	12.714	12.8613	13.0565		0.96918	-0.0451631		-0.0588937	0.0840643	-0.251539	0.96	1.06	0.84	0.953333		0.201634	-0.152003	0.226509	1.15	0.9	1.17	1.07333		0.888199	-0.171046		15.9347	3.9941
NP_001894	P35221	Alpha-1 catenin	2721	10.7976		8.32035	8.39302	9.03278	8.14342	8.15233	8.90775	8.49161	8.5091	8.43248	8.73816	8.88451	8.53928	8.38364	8.5812		0.98956	-0.0151408		-0.888969	0.757023	0.31034	0.54	1.69	1.24	1.15667		-0.915936	-0.577767	-0.152003	0.53	0.67	0.9	0.7		1.65238	0.724546		17.8418	4.15719
NP_001911	Q5R1V9	Decorin precursor	1080	4.28571		11.7401	11.049	9.94786	10.833	9.97239	10.3589	10.6502	11.1542	11.3354	11.6087	11.1278	11.7209	10.4775	11.2374		0.947744	-0.0774311		-0.304006	0.0976108	0.344828	0.81	1.07	1.27	1.05		-0.494109	-0.0740006	0.111031	0.71	0.95	1.08	0.913333		1.14964	0.201176		4.92701	2.30071
NP_001952	Q5R8Z3	Elongation factor 2	2577	10.2262		13.1958	13.2453	13.1932	12.9087	13.3927	13.5018	13.2396	13.3633	13.4013	13.2381	13.2562	13.4356	13.5556	13.375		0.989873	-0.0146848		0.201634	-0.152003	0.344828	1.15	0.9	1.27	1.10667		-0.286304	-0.152003	0.201634	0.82	0.9	1.15	0.956667		1.15679	0.210133		11.8296	3.56433
NP_001957	Q08426	Peroxisomal bifunctional enzyme	2172	8.61905		11.9225	11.2677	9.74241	12.0162	10.9901	11.1448	11.1806	12	11.9526	11.4052	11.8147	11.6109	11.5854	11.7281		0.953315	-0.0689755		-0.136062	1.04264	1.26903	0.91	2.06	2.41	1.79333		-1.25154	0.286881	0.286881	0.42	1.22	1.22	0.953333		1.88112	0.911591		16.2135	4.01912
NP_001986	P33121	Long-chain-fatty-acid--CoA ligase 1	2097	8.32143		12.9008	12.0796	12.9768	12.8841	12.411	13.4764	12.7881	13.1177	12.8845	12.9868	13.1119	12.4876	13.0575	12.941		0.988187	-0.0171444		0.333424	0.62293	0.847997	1.26	1.54	1.8	1.53333		-1.152	-0.37707	-0.268817	0.45	0.77	0.83	0.683333		2.2439	1.16601		18.6725	4.22284
NP_002017	P02751	Fibronectin precursor	7068	28.0476		11.0597	10.9046	10.5394	10.7847	11.2375	10.3629	10.8148	11.3619	11.0105	10.8465	11.0121	11.1869	10.9268	11.0574		0.978055	-0.0320123		0.111031	0.0976108	0.695994	1.08	1.07	1.62	1.25667		-0.643856	-1.59946	-0.68966	0.64	0.33	0.62	0.53		2.37107	1.24554		66.5028	6.05534
NP_002037	P04406	Glyceraldehyde-3-phosphate dehydrogenase	882	3.5		13.4059	13.7282	14.1813	13.1974	12.793	13.9023	13.5347	13.4029	13.0499	13.2604	13.3976	13.1325	13.5944	13.3063		1.01716	0.0245532		-0.321928	0.0565835	0.0840643	0.8	1.04	1.06	0.966667		0.286881	-0.0892673	-0.0588937	1.22	0.94	0.96	1.04		0.929487	-0.105493		3.25321	1.70186
NP_002147	P10809	60 kDa heat shock protein, mitochondrial precursor	1722	6.83333		9.9471	9.99335	10.8086	10.02	10.534	10.7547	10.343	10.6327	10.2373	9.74588	10.2849	9.57021	10.7403	10.2019		1.01383	0.0198134		-0.304006	0.0426443	0.111031	0.81	1.03	1.08	0.973333		0.0976108	-0.136062	0.378512	1.07	0.91	1.3	1.09333		0.890244	-0.167727		6.08333	2.60486
NP_002159	P48735	Isocitrate dehydrogenase [NADP], mitochondrial precursor	1359	5.39286		10.3191	11.7123	11.5295	11.31	11.9667	11.483	11.3868	10.9535	10.1855	11.0161	10.5148	11.5314	10.6205	10.8036		1.05397	0.0758405		-0.37707	-0.577767	-0.136062	0.77	0.67	0.91	0.783333		-0.286304	-0.120294	0.0840643	0.82	0.92	1.06	0.933333		0.839286	-0.252766		4.52615	2.17828
NP_002558	P30086	Phosphatidylethanolamine-binding protein 1	564	2.2381		13.0582	13.1617	11.9428	12.8363	13.5908	12.6619	12.8753	13.2915	13.3544	13.2402	13.3109	13.5764	13.4041	13.3629		0.963507	-0.0536332		0.378512	-0.136062	-0.514573	1.3	0.91	0.7	0.97		0.111031	-0.268817	0.464668	1.08	0.83	1.38	1.09667		0.884498	-0.177068		1.97959	0.985203
NP_002624	P36871	Phosphoglucomutase-1	1743	6.91667		13.3161	13.2486	13.2151	13.4901	12.9055	13.1903	13.2276	13.2503	13.269	13.3985	13.4303	13.2965	13.0875	13.2887		0.995405	-0.00664447		0.333424	-0.943416	-0.556393	1.26	0.52	0.68	0.82		1.15704	0.0426443	1.22033	2.23	1.03	2.33	1.86333		0.440072	-1.18419		3.04383	1.60589
NP_002716	P51888	Prolargin precursor	1149	4.55952		9.2202	9.03051	9.25289	8.48256	8.63776	9.12006	8.95733	8.64959	8.77655	8.71545	8.59639	8.9641	8.51041	8.70208		1.02933	0.041708		-0.268817	0.933573	1.04264	0.83	1.91	2.06	1.6		-0.785875	0.214125	-0.643856	0.58	1.16	0.64	0.793333		2.01681	1.01207		9.19568	3.20096
NP_002769	P07602	Proactivator polypeptide precursor	1584	6.28571		12.5044	12.0467	12.7747	11.5559	11.6475	12.5436	12.1788	12.0991	12.1624	12.3095	12.3613	12.0273	11.8737	12.1389		1.00329	0.00473247		-0.0588937	-0.556393	0.250962	0.96	0.68	1.19	0.943333		0.124328	0.443607	0.176323	1.09	1.36	1.13	1.19333		0.790503	-0.339158		4.96887	2.31292
NP_002854	P06737	Glycogen phosphorylase, liver form	2442	9.69048		8.76718	8.85572	8.92873	8.88183	8.93485	8.56068	8.8215	8.2079	8.04509	8.10113	8.53304	8.49793	9.24291	8.438		1.04545	0.0641225		-0.340075	-0.666576	-0.556393	0.79	0.63	0.68	0.7		0.555816	0.0426443	0.678072	1.47	1.03	1.6	1.36667		0.512195	-0.965235		4.96341	2.31133
NP_002943	P15880	40S ribosomal protein S2	882	3.5		10.2216	10.3515	10.3887	10.2119	10.2617	10.5077	10.3238	9.92433	10.0221	10.0951	10.0563	10.0949	10.2025	10.0659		1.02563	0.0365046		0.495695	0	0.495695	1.41	1	1.41	1.27333		-0.454032	-0.434403	-0.0291463	0.73	0.74	0.98	0.816667		1.55918	0.640791		5.45714	2.44815
NP_002955	P05109	Protein S100-A8	282	1.11905		7.41907	8.14452	11.785	7.29831	7.44903	10.259	8.72583	9.30052	7.45528	10.905	9.7035	10.4556	7.50804	9.22132		0.946266	-0.0796818		1.43296	0.83996	1.31615	2.7	1.79	2.49	2.32667		0.773996	0.298658	-1.59946	1.71	1.23	0.33	1.09		2.13456	1.09394		2.38867	1.25621
NP_002991	P21912	Succinate dehydrogenase [ubiquinone] iron-sulfur protein, mitochondrial precursor	843	3.34524		11.213	11.1819	10.7422	11.1593	11.0648	10.9454	11.0511	10.2325	9.98872	10.6586	10.8446	10.3517	10.6391	10.4525		1.05727	0.0803386		-0.761213	0.400538	0.659925	0.59	1.32	1.58	1.16333		-0.736966	-0.251539	0.15056	0.6	0.84	1.11	0.85		1.36863	0.45273		4.57838	2.19484
NP_003118	Q13813	Spectrin alpha chain, brain	7434	29.5		9.86665	9.88319	9.72445	8.92476	9.76576	10.004	9.69481	8.89505	8.97143	8.93066	9.08139	9.64425	9.50876	9.17193		1.05701	0.0799873		0.189034	0.214125	0.137504	1.14	1.16	1.1	1.13333		-0.810966	-0.494109	0.137504	0.57	0.71	1.1	0.793333		1.42857	0.514573		42.1429	5.39722
NP_003119	Q01082	Spectrin beta chain, brain 1	7137	28.3214		8.57848	8.80826	8.66672	8.51564	8.85072	8.90181	8.72027	8.51935	8.56589	8.55831	8.69529	8.79478	8.80985	8.65725		1.00728	0.0104644		-0.395929	-0.0291463	0.275007	0.76	0.98	1.21	0.983333		-0.340075	-0.0588937	0.0143553	0.79	0.96	1.01	0.92		1.06884	0.0960467		30.2711	4.91987
NP_003357	P22695	Ubiquinol-cytochrome-c reductase complex core protein 2, mitochondrial precursor	1362	5.40476		9.25866	8.95066	8.9667	8.90068	8.69672	8.42878	8.86703	9.08404	8.88327	9.03635	9.23117	8.88884	9.01445	9.02302		0.982712	-0.0251587		-0.0291463	0.238787	1.1177	0.98	1.18	2.17	1.44333		-0.535332	0.545968	0.0565835	0.69	1.46	1.04	1.06333		1.35737	0.440811		7.33624	2.87504
NP_003365	P21796	Voltage-dependent anion-selective channel protein 1	852	3.38095		10.0216	10.3153	10.5578	10.1755	9.64245	10.7196	10.2387	10.9842	10.7784	10.5962	10.9069	10.8403	10.9264	10.8387		0.944638	-0.0821671		-0.494109	0.286881	0.263034	0.71	1.22	1.2	1.04333		-0.836501	-0.915936	0.111031	0.56	0.53	1.08	0.723333		1.4424	0.528468		4.87667	2.2859
NP_003371	P08670	Vimentin	1401	5.55952		12.5048	11.587	12.1903	10.68	10.6896	12.1332	11.6308	11.2587	11.6835	11.7388	11.2278	11.6251	10.3635	11.3162		1.0278	0.039557		-0.251539	0.400538	0.594549	0.84	1.32	1.51	1.22333		0.0976108	0.757023	-1.02915	1.07	1.69	0.49	1.08333		1.12923	0.17534		6.27799	2.6503
NP_003840	P53597	Succinyl-CoA ligase [GDP-forming] subunit alpha, mitochondrial precursor	1041	4.13095		11.9708	12.0577	12.1717	12.2492	11.6496	12.1679	12.0445	12.2553	12.1959	12.2052	12.2061	12.0964	12.4723	12.2385		0.984145	-0.0230566		-0.321928	0.0565835	-0.0291463	0.8	1.04	0.98	0.94		-0.434403	-0.358454	0.111031	0.74	0.78	1.08	0.866667		1.08462	0.117184		4.48049	2.16366
NP_004042	Q02338	D-beta-hydroxybutyrate dehydrogenase, mitochondrial precursor	1032	4.09524		8.95951	8.60014	8.63622	8.63829	8.36561	8.79752	8.66621	8.7338	8.66916	8.93374	9.23289	9.08256	8.91703	8.9282		0.970657	-0.0429672		0.464668	-0.104697	0.536053	1.38	0.93	1.45	1.25333		-0.304006	-0.152003	0.238787	0.81	0.9	1.18	0.963333		1.30104	0.379663		5.32806	2.41361
NP_004075	P59665	Neutrophil defensin 1 precursor	285	1.13095		6.83821	7.1136	8.49512	6.55681	6.49797	6.61366	7.01923	7.01308	6.6132	10.5969	7.66138	7.47777	6.89405	7.70939		0.910478	-0.135304		1.58496	0.0565835	1.01436	3	1.04	2.02	2.02		0.298658	0.422233	-1.8365	1.23	1.34	0.28	0.95		2.12632	1.08836		2.40476	1.26589
NP_004083	P30084	Enoyl-CoA hydratase, mitochondrial precursor	873	3.46429		13.5847	13.879	13.5969	13.5454	13.6346	13.7447	13.6642	13.3917	13.3285	13.4536	13.6731	13.5003	13.7777	13.5208		1.01061	0.0152226		-0.321928	-0.358454	-0.37707	0.8	0.78	0.77	0.783333		-0.152003	-0.0291463	0.847997	0.9	0.98	1.8	1.22667		0.638587	-0.647045		2.21225	1.14551
NP_004100	P10109	Adrenodoxin, mitochondrial precursor	555	2.20238		10.0689	10.0768	9.9561	10.0387	9.40396	10.1823	9.95446	10.0713	10.0579	10.0538	10.4062	10.0005	10.527	10.1861		0.977258	-0.0331892		0.124328	0.201634	0.516015	1.09	1.15	1.43	1.22333		-0.666576	-0.643856	0.0285692	0.63	0.64	1.02	0.763333		1.60262	0.680432		3.52958	1.8195
NP_004160	P34896	Serine hydroxymethyltransferase, cytosolic	1452	5.7619		9.72236	9.71776	9.71544	9.48044	9.61174	9.76384	9.6686	9.24872	9.05934	9.32926	9.41243	9.21942	9.46053	9.28828		1.04095	0.0578942		0.0426443	-0.168123	-0.37707	1.03	0.89	0.77	0.896667		0.0143553	0.454176	0.62293	1.01	1.37	1.54	1.30667		0.686224	-0.543247		3.95396	1.9833
NP_004199	O95831	Programmed cell death protein 8, mitochondrial precursor	786	3.11905		8.60825	8.76182	8.47372	9.10819	8.65246	8.84841	8.74214	8.6091	8.38474	8.86564	8.95931	8.77958	8.90848	8.75114		0.998972	-0.0014845		-0.184425	1.19535	0.15056	0.88	2.29	1.11	1.42667		-0.454032	-0.0439433	0.411426	0.73	0.97	1.33	1.01		1.41254	0.498293		4.40578	2.1394
NP_004360	P12111	Collagen alpha-3(VI) chain precursor	9534	37.8333		11.2335	9.06343	8.99521	9.81747	9.98994	9.80547	9.81751	9.22566	9.40972	9.34759	9.04256	9.53559	9.30973	9.31181		1.05431	0.0762951		-0.621488	0.31034	2.71149	0.65	1.24	6.55	2.81333		0.863938	-0.736966	0.263034	1.82	0.6	1.2	1.20667		2.33149	1.22125		88.2081	6.46284
NP_004484	Q99714	3-hydroxyacyl-CoA dehydrogenase type-2	759	3.0119		12.6211	12.3364	11.5138	12.2644	12.3138	12.6546	12.284	11.8521	11.6027	12.0684	12.26	11.9181	12.1563	11.9763		1.0257	0.0366048		-0.286304	-0.184425	0.333424	0.82	0.88	1.26	0.986667		0.0703893	-0.0740006	0.505891	1.05	0.95	1.42	1.14		0.865497	-0.208399		2.60679	1.38228
NP_004543	O43920	NADH-ubiquinone oxidoreductase 15 kDa subunit	321	1.27381		11.0744	11.1814	10.6277	11.4117	12.0287	10.4556	11.1299	11.3749	11.4028	11.999	11.3337	11.8055	11.81	11.621		0.957745	-0.0622862		0	-0.535332	0.505891	1	0.69	1.42	1.03667		-1.152	-0.473931	0	0.45	0.72	1	0.723333		1.43318	0.51922		1.8256	0.868369
NP_004544	O75380	NADH-ubiquinone oxidoreductase 13 kDa-A subunit, mitochondrial precursor	375	1.4881		10.9647	11.0829	11.1685	10.8567	11.2126	11.4827	11.128	10.4576	10.1769	10.8637	10.8808	11.1931	10.917	10.7482		1.03534	0.0501044		-0.136062	-0.286304	0.83996	0.91	0.82	1.79	1.17333		-0.251539	-0.395929	0.584963	0.84	0.76	1.5	1.03333		1.13548	0.183307		1.68971	0.756774
NP_004578	Q9P2E9	Ribosome-binding protein 1	2934	11.6429		9.84119	9.87661	9.99733	9.88742	10.4356	10.2951	10.0555	9.69125	9.76167	10.209	9.74419	10.3213	10.253	9.99674		1.00588	0.00846172		-0.168123	-0.713119	-0.136062	0.89	0.61	0.91	0.803333		-0.168123	-0.0740006	0.0285692	0.89	0.95	1.02	0.953333		0.842657	-0.246982		9.81094	3.29439
NP_004588	P62317	Small nuclear ribonucleoprotein Sm D2	357	1.41667		10.9795	11.0681	11.123	10.5289	10.7042	11.5702	10.9957	10.6511	10.8276	11.3633	11.0438	11.3704	10.9539	11.035		0.996433	-0.00515556		0.321928	0.526069	1.69153	1.25	1.44	3.23	1.97333		0.0565835	-0.434403	0.584963	1.04	0.74	1.5	1.09333		1.80488	0.851901		2.55691	1.3544
NP_004604	P21980	Protein-glutamine gamma-glutamyltransferase 2	2064	8.19048		8.63606	9.76799	10.9419	8.60141	8.32098	10.3141	9.43041	8.44318	8.03952	8.5948	8.3237	7.95459	10.0293	8.56417		1.10115	0.139006		-0.0892673	0.632268	0.0143553	0.94	1.55	1.01	1.16667		-0.599462	-0.304006	0	0.66	0.81	1	0.823333		1.417	0.502844		11.6059	3.53679
NP_004896	P30041	Peroxiredoxin-6	675	2.67857		10.5233	10.6382	9.90714	10.459	11.1772	10.4671	10.5287	10.7565	10.5177	10.7709	10.9917	9.81747	9.88712	10.4569		1.00686	0.00986714		0.275007	-0.971431	-0.454032	1.21	0.51	0.73	0.816667		1.72247	0.263034	0.687061	3.3	1.2	1.61	2.03667		0.400982	-1.31839		1.07406	0.103073
NP_004915	O43707	Alpha-actinin-4	2736	10.8571		10.033	9.74322	10.1524	10.2146	10.1581	10.1657	10.0778	9.88001	9.8934	10.1146	10.1394	10.346	11.1478	10.2535		0.982864	-0.0249356		0.687061	0.286881	0.516015	1.61	1.22	1.43	1.42		-0.152003	0.0285692	-0.37707	0.9	1.02	0.77	0.896667		1.58364	0.663247		17.1938	4.10382
NP_005132	P02675	Fibrinogen beta chain precursor	1299	5.15476		14.3279	14.4603	14.4752	14.4442	14.3227	14.4591	14.4149	14.4174	14.342	14.3197	14.1858	14.2444	13.8838	14.2322		1.01284	0.0184037		-0.761213	-0.136062	-0.251539	0.59	0.91	0.84	0.78		0.464668	0.286881	0.432959	1.38	1.22	1.35	1.31667		0.592405	-0.755344		3.05371	1.61056
NP_005134	P00738	Haptoglobin precursor	1044	4.14286		14.6144	14.7217	14.6174	14.6308	14.7102	14.6193	14.6523	14.6159	14.479	14.5895	14.5383	14.6349	14.4521	14.5516		1.00692	0.00994655		0.31034	-0.736966	-0.395929	1.24	0.6	0.76	0.866667		0.0285692	0.176323	0.485427	1.02	1.13	1.4	1.18333		0.732394	-0.449307		3.03421	1.60132
NP_005262	P00367	Glutamate dehydrogenase 1, mitochondrial precursor	1677	6.65476		12.0422	12.4896	12.3929	13.0404	11.841	12.3526	12.3598	12.7765	12.8293	12.5771	12.8355	12.3418	13.0641	12.7374		0.970355	-0.0434157		-0.836501	-0.37707	-0.340075	0.56	0.77	0.79	0.706667		-0.0588937	0.201634	0.0285692	0.96	1.15	1.02	1.04333		0.677316	-0.562098		4.50738	2.17229
NP_005304	P30101	Protein disulfide-isomerase A3 precursor	1518	6.02381		10.2887	10.3027	10.6021	10.5553	10.22	10.9443	10.4855	10.6891	10.5369	10.5434	10.4821	10.3058	10.5879	10.5242		0.996324	-0.00531262		-0.217591	0.464668	-0.0144996	0.86	1.38	0.99	1.07667		-0.395929	-0.577767	0.176323	0.76	0.67	1.13	0.853333		1.26172	0.33539		7.60035	2.92607
NP_005317	Q16775	Hydroxyacylglutathione hydrolase	782	3.10317		12.6507	12.84	12.1367	12.3798	13.3148	12.7089	12.6718	11.604	11.7656	11.8589	12.037	11.9644	12.3917	11.9369		1.06157	0.0861954		0.250962	-0.321928	0.378512	1.19	0.8	1.3	1.09667		0.124328	-0.120294	0.815575	1.09	0.92	1.76	1.25667		0.872679	-0.196477		2.70808	1.43727
NP_005580	Q02252	Methylmalonate-semialdehyde dehydrogenase [acylating], mitochondrial precursor	1608	6.38095		11.5791	11.5431	11.3217	10.7467	10.7563	10.6348	11.0969	11.4352	11.3489	11.319	11.4203	11.1364	11.059	11.2865		0.983206	-0.0244338		0.111031	-0.0892673	0.111031	1.08	0.94	1.08	1.03333		0.594549	0.0143553	-0.251539	1.51	1.01	0.84	1.12		0.922619	-0.116193		5.88719	2.55758
NP_005827	P52758	Ribonuclease UK114	414	1.64286		10.5906	10.9676	10.2584	10.7855	9.98058	9.84955	10.4054	11.336	11.2767	11.2561	11.2398	10.6846	11.2379	11.1719		0.931391	-0.102541		0.0703893	-0.599462	-0.599462	1.05	0.66	0.66	0.79		0.286881	-0.0588937	1	1.22	0.96	2	1.39333		0.566986	-0.818616		0.931476	-0.102409
NP_005871	O60884	DnaJ homolog subfamily A member 2	1239	4.91667		7.86673	7.91109	7.72602	8.28849	7.33756	7.96028	7.84836	8.18442	8.1957	8.06416	7.96839	7.94324	7.9175	8.04557		0.975489	-0.0358032		-0.643856	-0.514573	0.757023	0.64	0.7	1.69	1.01		-0.494109	-0.340075	0.0840643	0.71	0.79	1.06	0.853333		1.18359	0.243174		5.81934	2.54085
NP_005887	O75874	Isocitrate dehydrogenase [NADP] cytoplasmic	1245	4.94048		10.3327	9.66398	8.47243	10.0664	9.14933	9.24224	9.48785	9.78622	9.80906	9.99081	10.0115	9.63116	9.54279	9.79526		0.968616	-0.0460032		-0.136062	-0.556393	0.378512	0.91	0.68	1.3	0.963333		0.250962	-0.514573	0.189034	1.19	0.7	1.14	1.01		0.953795	-0.0682483		4.7122	2.2364
NP_005908	P40925	Malate dehydrogenase, cytoplasmic	1059	4.20238		9.64686	9.53971	9.05311	9.23003	9.96081	8.6081	9.33977	9.60969	9.21396	9.31323	9.43107	9.48634	9.64692	9.4502		0.988314	-0.0169584		-0.234465	-0.810966	-0.304006	0.85	0.57	0.81	0.743333		0.641546	0.333424	0.485427	1.56	1.26	1.4	1.40667		0.528436	-0.920199		2.22069	1.15101
NP_005909	P40926	Malate dehydrogenase, mitochondrial precursor	1017	4.03571		8.98024	9.22244	9.16872	9.04977	8.89887	9.52784	9.14131	8.96657	8.89786	9.04319	9.17899	9.14776	9.24455	9.07982		1.00677	0.00973743		-0.761213	-0.454032	-0.0740006	0.59	0.73	0.95	0.756667		0.286881	0.464668	1.62761	1.22	1.38	3.09	1.89667		0.398946	-1.32574		1.61003	0.687088
NP_005947	P11586	C-1-tetrahydrofolate synthase, cytoplasmic	2808	11.1429		9.36175	9.16374	8.57296	9.00196	9.33089	9.04544	9.07946	8.97376	8.84243	8.85988	8.94397	8.73209	8.41689	8.79484		1.03236	0.0459491		0.0976108	-0.152003	0.0703893	1.07	0.9	1.05	1.00667		-0.473931	0.757023	0.0976108	0.72	1.69	1.07	1.16		0.867816	-0.204539		9.66995	3.27351
NP_006001	P55145	ARMET protein precursor	549	2.17857		11.4888	10.8068	11.3663	11.3827	11.0652	12.2313	11.3902	10.1116	9.76283	11.1447	10.2579	11.0354	11.2534	10.5943		1.07512	0.104503		0.163499	-0.268817	-0.415037	1.12	0.83	0.75	0.9		0.0285692	1.13093	0.669027	1.02	2.19	1.59	1.6		0.5625	-0.830075		1.22545	0.293307
NP_006102	P42765	3-ketoacyl-CoA thiolase, mitochondrial	1194	4.7381		10.8003	10.0105	9.65106	10.5553	10.1456	9.87951	10.1737	10.8288	10.4448	10.6804	10.8416	10.5214	10.6252	10.657		0.954648	-0.0669586		-0.200913	0.0285692	0.321928	0.87	1.02	1.25	1.04667		-0.736966	-0.810966	0.495695	0.6	0.57	1.41	0.86		1.21705	0.283393		5.76652	2.5277
NP_006108	O75521	Peroxisomal 3,2-trans-enoyl-CoA isomerase	1095	4.34524		11.5099	11.3189	9.67435	12.1929	11.5494	10.202	11.0746	12.1063	12.1163	12.0573	11.7541	11.7404	11.7381	11.9187		0.929173	-0.105981		-1.05889	0.0143553	0.495695	0.48	1.01	1.41	0.966667		-0.971431	-0.621488	0.333424	0.51	0.65	1.26	0.806667		1.19835	0.261046		5.2071	2.38048
NP_006187	O19048	Poly(rC)-binding protein 1	1071	4.25		11.4027	11.2504	11.2945	10.9163	10.5274	11.6196	11.1685	10.9553	10.8833	11.0513	11.2421	10.9732	11.465	11.095		1.00662	0.00951949		0.238787	-0.268817	0	1.18	0.83	1	1.00333		-0.514573	-0.321928	-0.120294	0.7	0.8	0.92	0.806667		1.2438	0.314756		5.28616	2.40222
NP_006280	Q9Y490	Talin-1	7625	30.2579		8.84889	8.74427	9.13511	8.15562	7.98168	9.20889	8.67908	7.62404	8.00245	8.13825	8.30264	7.99299	8.28395	8.05739		1.07716	0.107229		0.275007	0.0143553	0.201634	1.21	1.01	1.15	1.12333		-0.395929	0.176323	-0.494109	0.76	1.13	0.71	0.866667		1.29615	0.374237		39.2189	5.29348
NP_006358	Q01518	Adenylyl cyclase-associated protein 1	1428	5.66667		10.591	10.4702	11.0968	10.7465	10.299	11.1628	10.7277	10.7736	10.8153	10.7644	10.4785	10.6228	10.3341	10.6315		1.00905	0.0130018		-0.473931	-0.556393	-0.120294	0.72	0.68	0.92	0.773333		0.545968	0.31034	0.356144	1.46	1.24	1.28	1.32667		0.582915	-0.778644		3.30318	1.72386
NP_006364	Q99536	Synaptic vesicle membrane protein VAT-1 homolog	1182	4.69048		10.5715	10.5785	10.4879	10.3832	10.3806	10.4057	10.4679	9.90213	9.93624	9.82331	9.92197	9.89381	10.1886	9.94435		1.05265	0.0740205		-1.152	-0.136062	-0.184425	0.45	0.91	0.88	0.746667		-0.286304	0.713696	-0.136062	0.82	1.64	0.91	1.12333		0.664688	-0.58925		3.11771	1.64048
NP_006588	Q71U34	Heat shock cognate 71 kDa protein	1941	7.70238		12.3706	12.0924	11.5235	12.5445	11.6324	11.8971	12.0101	12.7988	12.6872	12.8807	12.5758	12.7335	13.1933	12.8115		0.937442	-0.0931982		-0.514573	-0.217591	0.0426443	0.7	0.86	1.03	0.863333		0.226509	-0.136062	0.238787	1.17	0.91	1.18	1.08667		0.794479	-0.33192		6.11938	2.61338
NP_006592	Q15185	Prostaglandin E synthase 3	483	1.91667		9.44254	9.26874	9.65782	9.45659	8.55875	9.82167	9.36768	9.42214	9.53242	9.13963	9.57514	9.02513	9.37423	9.34478		1.00245	0.00353128		-0.184425	0.0426443	1.27501	0.88	1.03	2.42	1.44333		-0.473931	-0.643856	1.38957	0.72	0.64	2.62	1.32667		1.08794	0.121599		2.08522	1.0602
NP_006614	O43175	D-3-phosphoglycerate dehydrogenase	1602	6.35714		12.0173	11.3308	9.64663	11.4681	10.9241	10.6561	11.0072	11.0388	11.0177	10.7802	11.3677	10.8838	10.8455	10.9889		1.00166	0.00239123		0.298658	-0.494109	0.378512	1.23	0.71	1.3	1.08		0.15056	-0.785875	0.201634	1.11	0.58	1.15	0.946667		1.14085	0.190103		7.25252	2.85848
NP_006648	O95954	Formimidoyltransferase-cyclodeaminase	1626	6.45238		10.0756	9.88966	10.0063	10.1178	10.6126	10.1361	10.1397	12.0198	12.3553	12.1817	12.6132	12.1179	11.6686	12.1594		0.833897	-0.262059		1.58976	0.464668	0.632268	3.01	1.38	1.55	1.98		0.15056	-1	-0.152003	1.11	0.5	0.9	0.836667		2.36653	1.24278		15.2698	3.93261
NP_006752	P62262	14-3-3 protein epsilon	768	3.04762		10.1046	9.78281	10.1448	10.491	8.80186	10.3207	9.94096	10.8464	10.6292	10.3358	10.4088	10.0525	10.2226	10.4159		0.954405	-0.0673269		0.765535	1.77821	0.0703893	1.7	3.43	1.05	2.06		-0.761213	-0.286304	-0.217591	0.59	0.82	0.86	0.756667		2.72247	1.44491		8.29704	3.0526
NP_008855	Q6PDM2	Splicing factor, arginine/serine-rich 1	606	2.40476		8.66472	8.6297	8.63349	9.10321	8.75162	9.03412	8.80281	8.98329	8.90595	8.55452	8.59078	8.42534	8.9864	8.74105		1.00707	0.0101579		0.910733	0.400538	0.925999	1.88	1.32	1.9	1.7		0.0285692	0.214125	0.111031	1.02	1.16	1.08	1.08667		1.56442	0.645625		3.76205	1.91152
NP_009032	Q9UL12	Sarcosine dehydrogenase, mitochondrial precursor	2757	10.9405		8.65471	7.96539	7.64076	7.87923	7.6595	7.97118	7.96179	8.27137	8.16742	8.23466	8.5279	7.83533	8.10502	8.19028		0.972102	-0.0408198		-0.862496	-0.358454	0.298658	0.55	0.78	1.23	0.853333		-1.05889	-1.18442	-0.286304	0.48	0.44	0.82	0.58		1.47126	0.557057		16.0963	4.00866
NP_009057	P55072	Transitional endoplasmic reticulum ATPase	2421	9.60714		10.8137	10.8524	10.555	10.6726	10.5374	11.1046	10.7559	10.4287	10.3561	10.5248	10.5245	10.4672	10.7007	10.5003		1.02434	0.0346996		0.163499	-0.286304	-0.136062	1.12	0.82	0.91	0.95		0.238787	0.176323	-0.434403	1.18	1.13	0.74	1.01667		0.934426	-0.0978473		8.97717	3.16626
NP_036226	P30044	Peroxiredoxin-5, mitochondrial precursor	645	2.55952		11.7203	11.8514	11.3375	11.5084	11.8744	12.1742	11.7444	11.697	11.6648	12.1051	12.0525	12.0664	11.8036	11.8982		0.987067	-0.01878		0.0426443	-0.415037	0.0703893	1.03	0.75	1.05	0.943333		-0.286304	-0.268817	0.411426	0.82	0.83	1.33	0.993333		0.949664	-0.0745103		2.43069	1.28137
NP_036322	O75891	10-formyltetrahydrofolate dehydrogenase	2739	10.869		10.409	10.3029	9.41511	9.8231	10.1259	9.9062	9.99704	9.18809	9.36724	9.11187	9.82622	9.47915	9.09387	9.34441		1.06984	0.0973972		0.378512	-0.862496	-0.535332	1.3	0.55	0.69	0.846667		0.863938	0.731183	0.333424	1.82	1.66	1.26	1.58		0.535865	-0.900059		5.82434	2.5421
NP_054752	P38892	Hypothetical 33.8 kDa protein in TWT1-FLO5 intergenic region	735	2.91667		11.6908	11.756	10.6228	10.6734	11.6162	11.0554	11.2357	11.7565	11.6646	11.5993	11.6617	11.4937	11.4891	11.6108		0.967696	-0.0473744		1.32769	0.575312	1.12433	2.51	1.49	2.18	2.06		-0.599462	-0.234465	-0.358454	0.66	0.85	0.78	0.763333		2.69869	1.43226		7.87118	2.97658
NP_055049	Q92506	Estradiol 17-beta-dehydrogenase 8	786	3.11905		11.5894	11.3905	11.0867	11.6351	11.7178	11.9336	11.5589	11.3836	11.2393	11.5323	11.6945	11.5555	11.5071	11.4854		1.0064	0.00919877		-0.736966	0.0285692	0.485427	0.6	1.02	1.4	1.00667		-0.136062	-0.340075	0.344828	0.91	0.79	1.27	0.99		1.01684	0.0240856		3.17156	1.66519
NP_056991	P28838	Cytosol aminopeptidase	1560	6.19048		12.7511	12.2919	11.8107	12.5025	12.2788	12.3801	12.3358	11.7646	11.6744	11.7428	11.659	11.2622	10.737	11.4734		1.07517	0.104569		-0.434403	-0.535332	-0.473931	0.74	0.69	0.72	0.716667		1.4489	0.454176	1.90689	2.73	1.37	3.75	2.61667		0.273885	-1.86836		1.69548	0.761694
NP_057152	Q9Y3D6	Mitochondrial fission 1 protein	459	1.82143		10.6422	10.4995	9.77079	10.2463	10.3524	10.6915	10.3671	10.413	10.2556	10.4761	10.5654	10.6037	10.3223	10.4393		0.99308	-0.0100178		-1.39593	-1.08927	-0.434403	0.38	0.47	0.74	0.53		0.0143553	0.111031	-0.713119	1.01	1.08	0.61	0.9		0.588889	-0.763933		1.07262	0.101138
NP_057370	Q7Z4W1	L-xylulose reductase	729	2.89286		13.2117	13.3924	12.5834	13.6186	13.5718	13.164	13.257	13.8787	13.9048	13.963	14.1635	14.0609	14.3958	14.0611		0.942811	-0.0849594		3.14893	0.956057	0.163499	8.87	1.94	1.12	3.97667		-0.434403	-0.888969	-0.577767	0.74	0.54	0.67	0.65		6.11795	2.61305		17.6984	4.14554
NP_060979	Q96AG4	Leucine-rich repeat-containing protein 59	924	3.66667		7.92236	7.78052	7.75721	7.97284	7.74467	8.20479	7.89706	7.88072	7.76345	7.98774	7.97558	8.14243	8.22123	7.99519		0.987727	-0.0178159		-0.862496	0.0565835	-0.217591	0.55	1.04	0.86	0.816667		-0.321928	-0.217591	0.555816	0.8	0.86	1.47	1.04333		0.782748	-0.353381		2.87007	1.52109
NP_066284	Q9BTZ2	Dehydrogenase/reductase SDR family member 4	837	3.32143		11.1792	11.4649	9.93496	11.1346	10.8907	10.7938	10.8997	9.48466	9.65822	9.70979	9.94571	9.90265	10.2657	9.82778		1.10907	0.149348		-0.785875	-0.234465	0.918386	0.58	0.85	1.89	1.10667		1.09761	1.14405	1.91456	2.14	2.21	3.77	2.70667		0.408867	-1.2903		1.35802	0.441507
NP_066299	Q5R844	Myosin light polypeptide 6	456	1.80952		11.1495	10.917	11.2527	11.0587	11.3291	11.1006	11.1346	10.9852	10.8871	11.1859	11.1778	11.1046	11.0934	11.0723		1.00563	0.00809545		-0.152003	0.722466	0.632268	0.9	1.65	1.55	1.36667		-0.473931	-0.0892673	-0.395929	0.72	0.94	0.76	0.806667		1.69421	0.760617		3.06572	1.61623
NP_066953	P62941	Peptidyl-prolyl cis-trans isomerase A	498	1.97619		11.8668	12.0309	11.7867	12.2431	12.189	11.7972	11.9856	11.9383	11.8993	12.0656	12.1538	12.0645	12.5075	12.1048		0.990152	-0.0142785		-0.234465	-0.434403	-0.0439433	0.85	0.74	0.97	0.853333		0.594549	0.963474	0.286881	1.51	1.95	1.22	1.56		0.547009	-0.870365		1.08099	0.112357
NP_072090	P19059	2-hydroxymuconic semialdehyde dehydrogenase	1314	5.21429		11.8133	12.2422	12.5144	11.898	11.563	11.2359	11.8778	12.3682	12.3502	12.5244	12.489	12.5339	12.4975	12.4605		0.953234	-0.0690979		1.21412	-0.0439433	-0.556393	2.32	0.97	0.68	1.32333		-0.915936	-1.25154	-0.599462	0.53	0.42	0.66	0.536667		2.46584	1.30208		12.8576	3.68455
NP_079034	Q9BSE5	Agmatinase, mitochondrial precursor	1059	4.20238		9.62219	9.43718	9.04702	9.57701	9.4326	9.35135	9.41122	9.08509	8.87239	8.93329	9.16432	8.58278	8.90494	8.9238		1.05462	0.0767239		0.124328	0.604071	0.641546	1.09	1.52	1.56	1.39		-0.514573	-0.888969	0.137504	0.7	0.54	1.1	0.78		1.78205	0.833539		7.48886	2.90475
NP_115679	P14802	Hypothetical oxidoreductase yoxD	1038	4.11905		9.1066	8.65124	7.48437	8.93351	7.526	8.23121	8.32216	9.08464	8.88733	8.39598	8.74477	8.85802	8.58065	8.75857		0.950173	-0.0737375		-0.184425	0.389567	0.495695	0.88	1.31	1.41	1.2		-0.514573	-0.184425	0.214125	0.7	0.88	1.16	0.913333		1.31387	0.393821		5.41189	2.43613
NP_570602	P04217	Alpha-1B-glycoprotein precursor	1488	5.90476		14.235	14.1678	13.9954	14.1858	14.3217	14.312	14.203	13.9262	14.0306	14.1006	14.0127	14.0357	13.7511	13.9761		1.01623	0.0232245		0.378512	0.137504	-0.0588937	1.3	1.1	0.96	1.12		0.659925	0.111031	0.378512	1.58	1.08	1.3	1.32		0.848485	-0.237039		5.0101	2.32484
XP_371848	Q9P1F3	Protein C6orf115	555	2.20238		9.0504	9.01926	9.31608	8.11016	8.49783	8.81445	8.80136	9.21286	8.80783	9.49595	9.63856	8.92874	7.02539	8.85156		0.99433	-0.00820383		0.400538	-0.473931	-0.217591	1.32	0.72	0.86	0.966667		1.19535	0.782409	-0.713119	2.29	1.72	0.61	1.54		0.627706	-0.67184		1.38245	0.467224
* mRNA expression levels were calculated using robust multi-array average (RMA) function incorporated in the Bioconductor "affy" package (http://www.bioconductor.org/)
** Protein expression levels were calculated as a base-two logarithm transformed ratio of the common reference expression level to the expression level of the sample
