# Supplementary material for: Reproducibility and reliability assays of the gene expression-measurements
Source: J Biol Res (Thessalon). 2014 May 13;21(1):3. doi: 10.1186/2241-5793-21-3 (PMC4376515; doi:10.1186/2241-5793-21-3)
Supplement: Supplementary file 3 — Additional file 3: This Excel file can be used as an easy tool in order to get the reproducibility measurements. (XLS 268 KB) [file 40709_2013_3_MOESM3_ESM.xls]

## Sheet: Arabidopsis microarray data
For raw data see E-GEOD-53990 at http://www.ebi.ac.uk/arrayexpress/experiments/browse.html.
Uncorrected data															Corrected data
Avg. of deviations			0.913769												Avg. of deviations			0.255602
Comparisons	Avg.	Ratios of Avg.	Std.	Ratios of Std.	Deviations of the ratios of Avg.	Deviations of the ratios of Std.	Comparisons	Avg.	Ratios of Avg.	Std.	Ratios of Std.	Deviations of the ratios of Avg.	Deviations of the ratios of Std.		Comparisons	Avg.	Ratios of Avg.	Std.	Ratios of Std.	Deviations of the ratios of Avg.	Deviations of the ratios of Std.	Comparisons	Avg.	Ratios of Avg.	Std.	Ratios of Std.	Deviations of the ratios of Avg.	Deviations of the ratios of Std.
T5R1/T6R1	1.41658	1.21906	0.702775	1.35483	0.219063	0.35483	T4R1/T6R1	0.881358	1.21716	1.50268	1.43477	0.217165	0.43477		T5R1/T6R1	1.03958	1.00229	0.494737	1.1184	0.00228652	0.118398	T4R1/T6R1	1.19171	1.00932	2.00272	1.18666	0.0188687	0.448135
T5R1/T6R2	1.16202	1.10146	0.518718	1.25581	0.101462	0.255808	T4R1/T6R2	0.724107	1.09011	1.04733	1.148	0.0901139	0.148001		T5R1/T6R2	1.04196	1.00472	0.442363	1.12174	0.00471615	0.12174	T4R1/T6R2	1.1807	1.0019	1.6877	1.0421	0.143705	1.87783
T5R1/T6R3	1.28609	1.007	0.55962	1.03375	0.00699666	0.0337501	T4R1/T6R3	0.808501	1.28213	1.30895	1.26941	0.282128	0.269405		T5R1/T6R3	1.04448	1.00007	0.441044	1.00478	6.87165e-05	0.00477797	T4R1/T6R3	1.19398	1.00671	1.92181	1.0211	0.00612445	0.00349487
T5R2/T6R1	1.42649	1.0817	0.679831	1.11433	0.0816968	0.114325	T4R2/T6R1	1.13001	2.26706	1.90751	2.03809	1.26706	1.03809		T5R2/T6R1	1.03951	1.01325	0.492385	1.03129	0.0132462	0.031287	T4R2/T6R1	1.18377	1.01006	1.96134	1.1078	0.108643	0.538068
T5R2/T6R2	1.1779	1.10677	0.563884	1.07885	0.106769	0.0788518	T4R2/T6R2	0.918726	1.11655	1.33854	1.2498	0.116548	0.249798		T5R2/T6R2	1.04582	1.00242	0.472226	1.00299	0.00242409	0.00298899	T4R2/T6R2	1.16843	1.01125	1.65487	1.13872	0.165285	3.16749
T5R2/T6R3	1.30496	1.01366	0.605413	1.08707	0.0136624	0.0870726	T4R2/T6R3	1.02533	1.26877	1.68177	1.27805	0.268771	0.278051		T5R2/T6R3	1.04915	1.0037	0.476403	1.06751	0.0037012	0.0675076	T4R2/T6R3	1.18164	1.0105	1.90357	1.01983	0.0124258	0.137747
T5R3/T6R1	1.53231	1.0721	0.78312	1.08349	0.0720969	0.0834913	T4R3/T6R1	1.99809	2.18552	3.06259	2.04934	1.18552	1.04934		T5R3/T6R1	1.05335	1.01557	0.479728	1.00284	0.0155676	0.00283739	T4R3/T6R1	1.17984	1.01278	1.80785	1.10724	0.152926	2.18742
T5R3/T6R2	1.2458	1.01467	0.562027	1.08183	0.01467	0.0818288	T4R3/T6R2	1.58255	1.26819	2.14635	1.28482	0.268192	0.284817		T5R3/T6R2	1.05818	1.00447	0.441111	1.08017	0.00447128	0.080171	T4R3/T6R2	1.16579	1.01044	1.52424	1.00958	0.0174848	0.0514521
T5R3/T6R3	1.37705	1.07072	0.603366	1.07817	0.0707229	0.0781708	T4R3/T6R3	1.75792	2.17429	2.61914	2.00094	1.17429	1.00094		T5R3/T6R3	1.06073	1.01556	0.438822	1.00506	0.0155555	0.00506387	T4R3/T6R3	1.17699	1.01443	1.73449	1.108	0.199726	11.7994
T6R1/T5R1	0.790262	1.21105	0.297725	1.20562	0.211047	0.205621	T6R1/T4R1	1.47914	1.22998	0.675043	1.42506	0.229979	0.425064		T6R1/T5R1	1.07064	1.00607	0.425098	1.04269	0.00606531	0.0426898	T6R1/T4R1	1.09969	1.01312	0.492884	1.18519	0.0125273	0.268376
T6R2/T5R1	0.964768	1.09313	0.467162	1.12292	0.093132	0.12292	T6R2/T4R1	1.84634	1.10209	1.0675	1.13423	0.102094	0.13423		T6R2/T5R1	1.06421	1.00928	0.4768	1.03355	0.00927786	0.0335458	T6R2/T4R1	1.09334	1.0018	0.524725	1.03035	0.156619	2.03648
T6R3/T5R1	0.870293	1.07418	0.410128	1.15193	0.0741811	0.151934	T6R3T4R1	1.67411	1.7682	0.977526	1.60554	0.768202	0.605544		T6R3/T5R1	1.05741	1.01332	0.455638	1.02638	0.0133158	0.0263829	T6R3T4R1	1.09053	1.00333	0.525106	1.08491	0.101895	0.543443
T6R1/T5R2	0.765412	1.10787	0.231798	1.07365	0.107869	0.0736477	T6R1/T4R2	1.15757	1.11604	0.509836	1.25642	0.116039	0.256415		T6R1/T5R2	1.04796	1.00319	0.337511	1.00885	0.00319319	0.0088472	T6R1/T4R2	1.10575	1.01131	0.49383	1.15028	0.171108	2.8514
T6R2/T5R2	0.936732	1.05765	0.37425	1.00331	0.0576469	0.00330533	T6R2/T4R2	1.42812	1.72255	0.775678	1.60349	0.722549	0.603492		T6R2/T5R2	1.04394	1.01182	0.386704	1.07054	0.0118227	0.0705365	T6R2/T4R2	1.0947	1.00226	0.512323	1.0857	0.138775	1.80152
T6R3/T5R2	0.84625	1.05524	0.337109	1.00339	0.0552425	0.00339284	T6R3/T4R2	1.29419	1.71448	0.710972	1.55737	0.714483	0.557373		T6R3/T5R2	1.03856	1.01103	0.377757	1.08564	0.0110349	0.0856409	T6R3/T4R2	1.09173	1.00395	0.512259	1.09748	0.220703	12.458
T6R1/T5R3	0.748554	1.22998	0.286397	1.39339	0.229979	0.393386	T6R1/T4R3	0.685005	1.26258	0.289506	1.42689	0.262578	0.426888		T6R1/T5R3	1.05987	1.00458	0.41946	1.08754	0.00458281	0.0875449	T6R1/T4R3	1.0889	1.01204	0.458574	1.18606	0.0206837	0.43105
T6R2/T5R3	0.90474	1.11275	0.415213	1.29792	0.112751	0.297919	T6R2/T4R3	0.813689	1.13663	0.350273	1.16931	0.136625	0.169313		T6R2/T5R3	1.05563	1.00701	0.473644	1.09322	0.00700597	0.0932173	T6R2/T4R3	1.07705	1.00242	0.47212	1.04229	0.162947	5.8407
T6R3/T5R3	0.815537	1.10535	0.365471	1.07355	0.10535	0.0735541	T6R3/T4R3	0.734296	1.11081	0.315907	1.22028	0.110813	0.220278		T6R3/T5R3	1.04901	1.00241	0.454959	1.00522	0.0024121	0.0052158	T6R3/T4R3	1.07291	1.0096	0.468859	1.13794	0.187001	8.78939
		1.22082		1.56911	0.22082	0.569106			1.24825		1.58138	0.248253	0.581376				1.00604		1.12162	0.00604137	0.121623			1.00581		1.0646	0.00562213	0.0510137
		1.10127		1.37754	0.101271	0.377541			1.13181		1.4481	0.13181	0.448095				1.01251		1.07184	0.0125139	0.0718416			1.00841		1.06537	0.0947112	1.35347
		1.03247		1.28442	0.0324662	0.284417			1.2778		1.32404	0.277801	0.324039				1.02165		1.25951	0.0216476	0.259507			1.00551		1.00192	0.0276059	0.248244
		1.05572		1.03955	0.0557178	0.039552			2.15931		2.3317	1.15931	1.3317				1.01017		1.01344	0.0101687	0.013441			1.00991		1.07482	0.183095	6.00687
		1.10855		1.13906	0.108555	0.139063			1.10288		1.09204	0.102882	0.0920387				1.00643		1.04644	0.00643364	0.0464449			1.00258		1.00073	0.0885909	1.23924
		1.02993		1.24826	0.0299292	0.248261			1.29285		1.37621	0.292851	0.37621				1.01942		1.23298	0.0194246	0.232983			1.00124		1.02421	0.0234012	0.238854
		1.06635		1.12511	0.0663474	0.125114			2.2691		3.04761	1.2691	2.04761				1.00813		1.00666	0.00812805	0.00666246			1.01513		1.11142	0.183292	5.45643
		1.02841		1.2166	0.0284108	0.216605			1.29356		1.37492	0.293556	0.374915				1.01815		1.20617	0.0181543	0.206165			1.0011		1.02508	0.0364504	0.259399
		1.06714		1.12219	0.0671418	0.122192			2.27988		3.09435	1.27988	2.09435				1.00801		1.00149	0.00801193	0.00149278			1.01642		1.11996	0.150073	3.29971
		1.22383		1.61456	0.223827	0.614555			1.23372		1.52143	0.233722	0.521427				1.00385		1.14575	0.00385233	0.145752			1.01009		1.03745	0.00975374	0.0589798
		1.10561		1.45432	0.105614	0.454324			1.11803		1.39451	0.118025	0.394511				1.00905		1.11924	0.00905181	0.119243			1.01284		1.03732	0.0853695	1.33262
		1.02252		1.23555	0.0225205	0.235549			1.68987		1.76105	0.689865	0.761055				1.01136		1.2428	0.0113634	0.242803			1.01548		1.07688	0.215755	7.74628
		1.10692		1.11018	0.10692	0.110176			1.10348		1.09101	0.103483	0.091011				1.00518		1.02368	0.00517953	0.0236842			1.00272		1.00012	0.0748853	1.20271
		1.03536		1.10945	0.0353599	0.109453			1.75511		2.21449	0.755112	1.21449				1.01121		1.22482	0.0112055	0.224823			1.01639		1.08515	0.210982	6.99858
		1.03766		1.08413	0.037661	0.0841323			1.76249		2.25057	0.762489	1.25057				1.01006		1.20437	0.0100618	0.204367			1.01754		1.09256	0.109626	2.4141
		1.20865		1.44978	0.20865	0.44978			1.18786		1.2099	0.187858	0.2099				1.00401		1.12918	0.00400909	0.129176			1.011		1.02954	0.00578938	0.032579
		1.08948		1.2761	0.0894822	0.276096			1.07196		1.09119	0.0719567	0.0911923				1.01035		1.08463	0.0103521	0.0846291			1.0149		1.02243	0.242926	11.8013
		1.10938		1.1361	0.109381	0.136105			1.10812		1.10879	0.108122	0.108787				1.00632		1.04107	0.00631771	0.0410709			1.00386		1.00695	0.250122	11.3974
Comparisons	Avg.	Ratios of Avg.	Std.	Ratios of Std.	Deviations of the ratios of Avg.	Deviations of the ratios of Std.	Comparisons	Avg.	Ratios of Avg.	Std.	Ratios of Std.	Deviations of the ratios of Avg.	Deviations of the ratios of Std.		Comparisons	Avg.	Ratios of Avg.	Std.	Ratios of Std.	Deviations of the ratios of Avg.	Deviations of the ratios of Std.	Comparisons	Avg.	Ratios of Avg.	Std.	Ratios of Std.	Deviations of the ratios of Avg.	Deviations of the ratios of Std.
T4R1/T5R1	0.695901	1.02519	1.07543	1.19653	0.0251856	0.196534	T3R1/T6R1	1.35113	1.23922	1.85893	1.4219	0.239222	0.421898		T4R1/T5R1	1.27287	1.01323	1.98809	1.18194	0.00878091	0.151121	T3R1/T6R1	1.15985	1.01127	1.5964	1.17916	0.00099756	0.0124017
T4R1/T5R2	0.678805	1.05884	1.28679	1.09332	0.0588444	0.0933198	T3R1/T6R2	1.0903	1.11417	1.30736	1.17749	0.114174	0.177488		T4R1/T5R2	1.25625	1.00874	2.3498	1.00615	0.0132348	0.0712123	T3R1/T6R2	1.14692	1.00249	1.35384	1.06055	0.0151682	0.0352121
T4R1/T5R3	0.657227	1.27731	0.983635	1.31014	0.277308	0.310136	T3R1/T6R3	1.21267	1.0375	1.57872	2.03492	0.037499	1.03492		T4R1/T5R3	1.26185	1.00921	1.97594	1.01068	0.0142274	0.0610587	T3R1/T6R3	1.15696	1.07852	1.50525	2.1951	0.0193887	0.0570327
T4R2/T5R1	0.888879	2.23353	1.40896	2.22048	1.23353	1.22048	T3R2/T6R1	1.30229	1.59387	0.913512	1.89936	0.593874	0.899363		T4R2/T5R1	1.26125	1.01441	1.96707	1.07464	0.0277785	0.159477	T3R2/T6R1	1.07541	1.02908	0.727256	1.22364	0.0232786	0.109384
T4R2/T5R2	0.86836	1.03283	1.67127	1.30819	0.0328319	0.308195	T3R2/T6R2	1.05598	1.11223	0.63176	1.20757	0.112234	0.207569		T4R2/T5R2	1.24717	1.00445	2.35221	1.18921	0.00441511	0.0745964	T3R2/T6R2	1.06887	1.00875	0.618934	1.11184	0.0161809	0.022531
T4R2/T5R3	0.837155	1.27925	1.28359	1.29879	0.279249	0.298793	T3R2/T6R3	1.17131	1.0325	0.727416	2.06939	0.0325001	1.06939		T4R2/T5R3	1.25045	1.00728	1.94607	1.00103	0.0156066	0.0688765	T3R2/T6R3	1.0743	1.07303	0.657093	2.18737	0.0166097	0.0535103
T4R3/T5R1	1.55431	2.2337	2.38796	2.09027	1.2337	1.09027	T3R3/T6R1	2.15352	1.57037	3.53078	1.88223	0.570366	0.882225		T4R3/T5R1	1.25479	1.0131	1.85001	1.07978	0.0173961	0.361772	T3R3/T6R1	1.19357	1.02806	1.95342	1.21043	0.024316	0.0777955
T4R3/T5R2	1.51624	1.27377	2.68973	1.30495	0.273769	0.304947	T3R3/T6R2	1.71217	1.03531	2.46074	2.17032	0.0353087	1.17032		T4R3/T5R2	1.24	1.00912	2.17618	1.01535	0.0162961	0.0906479	T3R3/T6R2	1.17911	1.07695	1.63873	2.29078	0.0161613	0.0661369
T4R3/T5R3	1.43807	2.18809	2.15475	2.1906	1.18809	1.1906	T3R3/T6R3	1.90281	1.56911	2.96617	1.87884	0.569109	0.878843		T4R3/T5R3	1.23837	1.01896	1.81852	1.08656	0.0314963	0.0369058	T3R3/T6R3	1.19075	1.0292	1.83698	1.22038	0.0263001	0.0118248
T5R1/T4R1	2.05986	1.02363	1.26149	1.18618	0.0236295	0.186175	T6R1/T3R1	0.954293	1.23325	0.483922	1.44598	0.233252	0.445979		T5R1/T4R1	1.11083	1.0113	0.605528	1.19579	0.0101527	0.159602	T6R1/T3R1	1.10824	1.00612	0.601174	1.17501	0.00173429	0.0157867
T5R2/T4R1	2.0895	1.06179	1.26458	1.09767	0.0617862	0.0976667	T6R2/T3R1	1.16469	1.11182	0.711647	1.25583	0.111822	0.255831		T5R2/T4R1	1.12027	1.00864	0.617305	1.01079	0.0153014	0.101085	T6R2/T3R1	1.09831	1.00104	0.636121	1.10678	0.0183925	0.0263721
T5R3/T4R1	2.24861	1.74862	1.49144	1.69485	0.74862	0.694847	T6R3/T3R1	1.05323	1.65364	0.637624	3.86506	0.653643	2.86506		T5R3/T4R1	1.12968	1.00515	0.627243	1.06328	0.013361	0.230273	T6R3/T3R1	1.09411	1.10987	0.63067	2.68601	0.00381592	0.172655
T5R1/T4R2	1.59648	1.03728	0.908086	1.30202	0.0372758	0.302025	T6R1/T3R2	0.887134	1.10922	0.330905	1.15141	0.109217	0.151413		T5R1/T4R2	1.11174	1.00263	0.576951	1.2087	0.00509696	0.0531454	T6R1/T3R2	1.06603	1.00508	0.422924	1.06165	0.0166294	0.0104208
T5R2/T4R2	1.6236	1.7461	0.918748	1.60939	0.7461	0.609394	T6R2/T3R2	1.07303	1.6214	0.477732	3.89505	0.621403	2.89505		T5R2/T4R2	1.12312	1.00578	0.597246	1.08089	0.0332743	0.455566	T6R2/T3R2	1.05269	1.10314	0.439076	2.64766	0.00758039	0.135469
T5R3/T4R2	1.7387	1.71781	1.08	1.67869	0.717809	0.678685	T6R3/T3R2	0.969652	1.62451	0.426579	4.07768	0.624513	3.07768		T5R3/T4R2	1.13127	1.00975	0.602833	1.07014	0.0149565	0.0518292	T6R3/T3R2	1.04814	1.1084	0.433071	2.79562	0.00997756	0.0787437
T5R1/T4R3	0.92175	1.02511	0.44979	1.12637	0.0251069	0.126369	T6R1/T3R3	0.647407	1.25777	0.343143	1.43484	0.257773	0.434844		T5R1/T4R3	1.09251	1.01193	0.549879	1.17631	0.0365559	0.0202842	T6R1/T3R3	1.11646	1.01227	0.654128	1.19203	0.00201239	0.0166998
T5R2/T4R3	0.938167	1.08083	0.448016	1.10823	0.0808307	0.108235	T6R2/T3R3	0.778081	1.13176	0.47228	1.19035	0.131759	0.190348		T5R2/T4R3	1.10353	1.01326	0.562698	1.01731	0.0169	0.287885	T6R2/T3R3	1.10802	1.00237	0.694139	1.06338	0.0121795	0.0591252
T5R3/T4R3	0.980146	1.05436	0.485281	1.24828	0.054359	0.248281	T6R3/T3R3	0.702731	1.11134	0.423679	1.2054	0.111344	0.205399		T5R3/T4R3	1.10637	1.00132	0.557309	1.19667	0.0540737	0.314009	T6R3/T3R3	1.10387	1.00987	0.688259	1.12098	0.0142164	0.0417285
		1.01439		1.00245	0.0143937	0.00245391			1.22047		1.47058	0.220474	0.470581				1.0085		1.01945	0.0199204	0.116986			1.00905		1.05813	0.00748061	0.0165871
		1.09163		1.18228	0.0916349	0.182285			1.10368		1.31762	0.103677	0.317617				1.01697		1.03586	0.020343	0.0924384			1.01292		1.04906	0.0106271	0.0577251
		1.29025		1.38917	0.290247	0.389169			1.0757		1.46242	0.075703	0.462418				1.00082		1.04953	0.0403945	0.135475			1.0396		1.42147	0.037597	0.131434
		2.23472		2.80461	1.23472	1.80461			1.47402		1.41026	0.474024	0.410263				1.01677		1.1012	0.0953928	0.504403			1.00742		1.08808	0.115536	0.491537
		1.07615		1.17939	0.0761452	0.179391			1.10583		1.11609	0.105826	0.116092				1.00841		1.0161	0.0406687	0.0224709			1.00383		1.00864	0.00312317	0.0404667
		1.28696		1.37642	0.286959	0.376418			1.08542		1.48964	0.0854198	0.489636				1.00255		1.03359	0.0406207	0.202943			1.04333		1.44877	0.0398625	0.134897
		2.22722		2.82263	1.22722	1.82263			1.49688		1.50683	0.496876	0.506832				1.01517		1.09705	0.0256124	0.217551			1.00884		1.09121	0.120184	0.499499
		1.29327		1.38096	0.293269	0.380956			1.08619		1.49474	0.0861944	0.49474				1.0014		1.04049	0.0384904	0.111396			1.04386		1.45627	0.0379024	0.120841
		2.29416		3.07334	1.29416	2.07334			1.49877		1.50497	0.498769	0.50497				1.02107		1.12549	0.117649	0.54902			1.00892		1.09131	0.11911	0.516421
		1.01699		1.01174	0.0169856	0.0117406			1.20955		1.44371	0.209548	0.443712				1.01024		1.03518	0.0201422	0.0543402			1.01267		1.03819	0.0096804	0.0196979
		1.08908		1.18932	0.0890839	0.189316			1.09302		1.28913	0.0930163	0.289126				1.01756		1.04486	0.0222138	0.116107			1.01706		1.02399	0.0109246	0.047822
		1.73201		2.01891	0.732011	1.01891			1.37029		1.03698	0.370289	0.0369827				1.0176		1.04923	0.139641	0.708212			1.04731		1.54668	0.157477	0.687577
		1.07089		1.17552	0.0708941	0.175515			1.10662		1.11992	0.106615	0.119915				1.00725		1.00936	0.0428034	0.0585831			1.00434		1.01387	0.00123231	0.0275808
		1.73061		2.0507	0.730608	1.0507			1.37908		1.01154	0.379076	0.011544				1.01775		1.0614	0.0672735	0.464644			1.05256		1.58091	0.164838	0.701776
		1.77392		2.22552	0.773922	1.22552			1.37983		1.00684	0.379835	0.00684412				1.0225		1.08169	0.160668	0.721575			1.05317		1.58925	0.161527	0.699667
		1.01781		1.00396	0.0178103	0.00395888			1.20184		1.37634	0.201842	0.376335				1.01009		1.02331	0.0893136	0.106188			1.00762		1.06117	0.00330036	0.0111894
		1.06335		1.07891	0.0633529	0.0789072			1.08545		1.2347	0.0854546	0.2347				1.01269		1.01351	0.0410744	0.124838			1.01141		1.05218	0.0074003	0.0403681
		1.04475		1.08318	0.0447457	0.0831785			1.10722		1.11471	0.107224	0.114712				1.00258		1.00967	0.134056	0.244282			1.00376		1.00854	0.00408646	0.0288558
Comparisons	Avg.	Ratios of Avg.	Std.	Ratios of Std.	Deviations of the ratios of Avg.	Deviations of the ratios of Std.	Comparisons	Avg.	Ratios of Avg.	Std.	Ratios of Std.	Deviations of the ratios of Avg.	Deviations of the ratios of Std.		Comparisons	Avg.	Ratios of Avg.	Std.	Ratios of Std.	Deviations of the ratios of Avg.	Deviations of the ratios of Std.	Comparisons	Avg.	Ratios of Avg.	Std.	Ratios of Std.	Deviations of the ratios of Avg.	Deviations of the ratios of Std.
T3R1/T5R1	1.02656	1.02418	1.36677	1.10795	0.0241816	0.107953	T3R1/T4R1	1.59535	1.28494	0.455068	1.48376	0.284942	0.483757		T3R1/T5R1	1.19888	1.01179	1.58997	1.13614	0.0101855	0.26713	T3R1/T4R1	1.01443	1.00369	0.24902	1.07455	0.00164118	0.00927723
T3R1/T5R2	1.00232	1.06524	1.51431	1.08592	0.0652449	0.08592	T3R1/T4R2	1.24157	2.18067	0.3067	2.25662	1.18067	1.25662		T3R1/T5R2	1.1849	1.00779	1.80642	1.00334	0.0122504	0.00719583	T3R1/T4R2	1.01817	1.00164	0.231744	1.02149	0.00713376	0.0191461
T3R1/T5R3	0.963686	1.05774	1.25862	2.16768	0.0577358	1.16768	T3R1/T4R3	0.731587	1.06783	0.201659	1.41793	0.0678325	0.417929		T3R1/T5R3	1.18962	1.09842	1.59527	2.31178	0.021061	0.101598	T3R1/T4R3	1.01277	1.02594	0.243782	1.40163	0.0265457	0.0724527
T3R2/T5R1	0.970528	1.60282	0.630521	1.94105	0.602819	0.941047	T3R2/T4R1	1.70356	1.55188	0.645254	1.99017	0.551879	0.990172		T3R2/T5R1	1.09146	1.03996	0.687768	1.22156	0.0457608	0.78815	T3R2/T4R1	1.04074	1.00589	0.349035	1.00325	0.0483672	0.390024
T3R2/T5R2	0.948858	1.04009	0.627939	1.20315	0.0400938	0.203149	T3R2/T4R2	1.3234	1.69709	0.458918	1.52089	0.697093	0.520885		T3R2/T5R2	1.07808	1.00398	0.699858	1.13236	0.0225606	0.276248	T3R2/T4R2	1.04346	1.00533	0.334192	1.05195	0.00548358	0.00977818
T3R2/T5R3	0.913798	1.05635	0.568147	2.41156	0.0563485	1.41156	T3R2/T4R3	0.77629	1.06591	0.265022	1.49631	0.0659079	0.496309		T3R2/T5R3	1.08389	1.09908	0.692569	2.58113	0.021628	0.0790853	T3R2/T4R3	1.03609	1.02483	0.338095	1.44207	0.0181845	0.0485027
T3R3/T5R1	1.64539	1.60034	2.65296	1.9932	0.600335	0.993205	T3R3/T4R1	2.47579	1.54283	0.905664	2.0122	0.542826	1.0122		T3R3/T5R1	1.24678	1.0396	1.94224	1.27633	0.0667156	1.27526	T3R3/T4R1	1.0204	1.00481	0.249829	1.00554	0.0493508	0.535841
T3R3/T5R2	1.60405	1.0546	3.01833	2.21531	0.054595	1.21531	T3R3/T4R2	1.91553	1.0611	0.617141	1.31421	0.0611048	0.31421		T3R3/T5R2	1.23183	1.09754	2.3056	2.30342	0.0199895	0.10039	T3R3/T4R2	1.02307	1.02303	0.230466	1.38687	0.0190776	0.053665
T3R3/T5R3	1.52609	1.5836	2.38886	1.89799	0.5836	0.897991	T3R3/T4R3	1.08532	1.48352	0.220144	1.09167	0.483517	0.0916666		T3R3/T5R3	1.232	1.03563	1.91592	1.201	0.049627	0.776722	T3R3/T4R3	1.00668	1.00606	0.185805	1.31204	0.0509492	0.60794
T5R1/T3R1	1.26522	1.02284	0.514995	1.00411	0.0228383	0.00411258	T4R1/T3R1	0.664566	1.28726	0.160576	1.40603	0.287262	0.406034		T5R1/T3R1	1.07962	1.01241	0.431694	1.01758	0.0107464	0.241234	T4R1/T3R1	1.02968	1.0026	0.23538	1.04442	0.00655989	0.0134402
T5R2/T3R1	1.29032	1.06208	0.54562	1.10978	0.0620819	0.109785	T4R2/T3R1	0.842091	2.19449	0.187697	2.43472	1.19449	1.43472		T5R2/T3R1	1.09263	1.00699	0.467733	1.00698	0.0133137	0.00830172	T4R2/T3R1	1.0205	1.00449	0.226612	1.03236	0.000193157	0.00129232
T5R3/T3R1	1.36689	1.69536	0.624637	4.20756	0.695359	3.20756	T4R3/T3R1	1.47441	1.4533	0.469344	1.40358	0.453298	0.403577		T5R3/T3R1	1.09812	1.1423	0.461603	2.82398	0.0677856	0.969822	T4R3/T3R1	1.03403	1.01994	0.253541	1.3971	0.0761969	0.490735
T5R1/T3R2	1.17969	1.03837	0.424264	1.10524	0.0383673	0.10524	T4R1/T3R2	0.661813	1.70478	0.346764	1.73162	0.704775	0.731621		T5R1/T3R2	1.04566	1.00539	0.365707	1.01053	0.0242032	0.251539	T4R1/T3R2	1.06685	1.00711	0.57066	1.01168	0.00636551	0.0147499
T5R2/T3R2	1.1995	1.69051	0.396579	4.80674	0.690512	3.80674	T4R2/T3R2	0.83938	1.44743	0.441937	1.34477	0.447429	0.344774		T5R2/T3R2	1.0538	1.14261	0.347566	3.29437	0.0897865	1.4552	T4R2/T3R2	1.05691	1.01992	0.560957	1.45007	0.0684327	0.610333
T5R3/T3R2	1.27254	1.67006	0.510304	4.20465	0.670056	3.20465	T4R3/T3R2	1.47213	1.39809	0.880901	1.20386	0.398087	0.203857		T5R3/T3R2	1.0636	1.13664	0.387702	2.7664	0.0706086	0.955087	T4R3/T3R2	1.06739	1.02922	0.549876	1.81963	0.0709988	0.69423
T5R1/T3R3	0.854183	1.02577	0.373533	1.13772	0.0257714	0.137725	T4R1/T3R3	0.452245	1.29248	0.150687	1.46752	0.292481	0.467516		T5R1/T3R3	1.09172	1.01214	0.492888	1.18708	0.00975301	0.00416949	T4R1/T3R3	1.03166	1.00262	0.257766	1.08402	0.00070237	0.0947462
T5R2/T3R3	0.869596	1.07817	0.385797	1.11055	0.0781734	0.110554	T4R2/T3R3	0.569164	2.28115	0.166335	4.11396	1.28115	3.11396		T5R2/T3R3	1.10286	1.012	0.521927	1.01374	0.0159927	0.000759192	T4R2/T3R3	1.02067	1.01363	0.233118	1.34458	0.00465946	0.13504
T5R3/T3R3	0.911226	1.05109	0.414572	1.26351	0.0510855	0.263505	T4R3/T3R3	0.957158	1.76494	0.213555	2.80335	0.764941	1.80335		T5R3/T3R3	1.10644	1.00014	0.508244	1.20339	0.00617941	0.00340771	T4R3/T3R3	1.02299	1.01629	0.201209	1.24037	0.00395431	0.0368064
		1.01984		1.05947	0.0198358	0.0594658			1.26713		1.1689	0.267129	0.168898				1.01204		1.08348	0.0245739	0.316565			1.009		1.03869	0.0035632	0.0488536
		1.08036		1.2129	0.0803553	0.212899			2.21861		2.92287	1.21861	1.92287				1.01713		1.06928	0.0119482	0.0427035			1.00423		1.07716	0.000889804	0.0201086
		1.0725		1.21385	0.0725036	0.213854			1.00416		2.1595	0.00416013	1.1595				1.03248		1.18044	0.0351721	0.224413			1.03609		2.42442	0.0322687	0.128474
		1.48121		1.37871	0.481205	0.378713			1.46948		1.06563	0.469483	0.0656254				1.01121		1.14175	0.0258382	0.254664			1.00192		1.09511	0.000671622	0.332299
		1.05934		1.14482	0.0593424	0.144821			1.7509		2.50054	0.750898	1.50054				1.00503		1.01328	0.0124767	0.372787			1.01326		1.11883	0.00267102	0.0281784
		1.07571		1.37582	0.0757142	0.375817			1.00323		2.35452	0.00322968	1.35452				1.03684		1.34574	0.0349656	0.166182			1.03568		2.47541	0.0395811	0.127304
		1.48381		1.41427	0.483811	0.414266			1.47952		1.12843	0.479521	0.128427				1.00937		1.11587	0.027476	0.281974			1.00016		1.02871	0.00114393	0.327837
		1.07414		1.22405	0.0741397	0.224049			1.00155		1.87688	0.00154946	0.876877				1.03246		1.19061	0.0356072	0.183583			1.03226		2.16878	0.038539	0.130131
		1.50005		1.5067	0.500052	0.506704			1.54041		2.19777	0.540408	1.19777				1.00757		1.10104	0.0323626	0.253513			1.01079		1.26009	0.00187587	0.324312
		1.01679		1.06981	0.0167921	0.069811			1.2683		1.27446	0.268304	0.274461				1.00778		1.05219	0.0247783	0.382305			1.0094		1.0173	0.00350811	0.047766
		1.07871		1.2028	0.0787097	0.202797			2.2244		2.54035	1.2244	1.54035				1.01715		1.06014	0.011523	0.00793266			1.00051		1.0378	0.00517994	0.0216062
		1.38107		1.13581	0.381073	0.135814			1.46339		2.30122	0.463395	1.30122				1.04405		1.34777	0.00909881	0.536227			1.0341		2.21386	0.032962	0.503464
		1.0609		1.28677	0.0608951	0.286766			1.75384		1.99327	0.753835	0.993272				1.00929		1.11548	0.0131043	0.393271			1.00991		1.02015	0.00166598	0.0256065
		1.37937		1.02795	0.379373	0.0279463			1.47476		2.6569	0.474758	1.6569				1.04655		1.50166	0.00728928	0.495015			1.03551		2.40632	0.0407703	0.496875
		1.39652		1.23092	0.396515	0.230918			1.53803		4.12495	0.538025	3.12495				1.04028		1.31092	0.00314287	0.483637			1.0434		2.73286	0.0404872	0.496645
		1.01804		1.03283	0.0180449	0.032832			1.25853		1.10384	0.258531	0.103844				1.0102		1.05892	0.0229407	0.345223			1.01077		1.10573	0.00403687	0.0523783
		1.06678		1.10987	0.0667816	0.109866			2.11646		1.4172	1.11646	0.417203				1.01348		1.03116	0.00555271	0.0436606			1.00847		1.28109	0.00209431	0.0262609
		1.04787		1.07459	0.0478728	0.0745852			1.68169		1.28388	0.681691	0.283879				1.00324		1.02692	0.0172919	0.403956			1.00228		1.15859	0.0019385	0.0254491
Comparisons	Avg.	Ratios of Avg.	Std.	Ratios of Std.	Deviations of the ratios of Avg.	Deviations of the ratios of Std.	Comparisons	Avg.	Ratios of Avg.	Std.	Ratios of Std.	Deviations of the ratios of Avg.	Deviations of the ratios of Std.		Comparisons	Avg.	Ratios of Avg.	Std.	Ratios of Std.	Deviations of the ratios of Avg.	Deviations of the ratios of Std.	Comparisons	Avg.	Ratios of Avg.	Std.	Ratios of Std.	Deviations of the ratios of Avg.	Deviations of the ratios of Std.
T2R1/T6R1	0.27496	1.20186	0.655477	1.18755	0.201859	0.187553	T2R1/T5R1	0.189432	1.00702	0.281601	1.39446	0.00701617	0.394461		T2R1/T6R1	1.33505	1.00249	3.14868	1.00349	0.012543	0.172707	T2R1/T5R1	1.23474	1.02031	1.82922	1.38407	0.0049302	0.0731586
T2R1/T6R2	0.228779	1.08196	0.551956	1.03998	0.0819557	0.0399844	T2R1/T5R2	0.190761	1.05859	0.392681	1.17178	0.0585888	0.17178		T2R1/T6R2	1.33172	1.00335	3.15968	1.03097	0.0312681	0.289861	T2R1/T5R2	1.25981	1.01161	2.53178	1.05076	0.00822209	0.0699452
T2R1/T6R3	0.254133	1.33901	0.630276	1.56874	0.339006	0.568745	T2R1/T5R3	0.178948	1.28138	0.240319	1.25332	0.281378	0.253317		T2R1/T6R3	1.33952	1.04291	3.24619	1.06947	0.00582268	0.0944597	T2R1/T5R3	1.22056	1.01636	1.74085	1.11639	0.0080781	0.0518201
T2R2/T6R1	0.205347	3.73193	0.417835	1.7429	2.73193	0.742899	T2R2/T5R1	0.147835	3.87577	0.224684	2.1439	2.87577	1.1439		T2R2/T6R1	1.28011	1.1444	2.94414	2.43402	0.0349222	0.529128	T2R2/T5R1	1.21486	1.09294	2.04212	1.94243	0.059387	0.843314
T2R2/T6R2	0.174313	1.11082	0.376213	1.1419	0.110821	0.141895	T2R2/T5R2	0.146546	1.06602	0.266455	1.634	0.066016	0.634001		T2R2/T6R2	1.27835	1.00586	3.08343	1.02738	0.0184931	0.0999001	T2R2/T5R2	1.22579	1.03216	2.49495	1.45433	0.0131928	0.00300333
T2R2/T6R3	0.19373	1.31246	0.414758	1.46714	0.31246	0.467138	T2R2/T5R3	0.140785	1.30172	0.211215	1.47373	0.301718	0.473725		T2R2/T6R3	1.28354	1.04175	3.00719	1.02473	0.0225331	0.0272923	T2R2/T5R3	1.19967	1.02775	2.01846	1.01476	0.0125162	0.140036
T2R3/T6R1	1.02613	3.69022	1.14243	1.48168	2.69022	0.481681	T2R3/T5R1	0.734194	3.76442	0.603725	1.54491	2.76442	0.544908		T2R3/T6R1	1.1666	1.1433	1.29361	2.80501	0.0871537	0.921245	T2R3/T5R1	1.12973	1.12702	0.941719	2.63324	0.0628529	1.09977
T2R3/T6R2	0.844246	1.31179	0.817823	1.51962	0.311787	0.519623	T2R3/T5R2	0.718105	1.27107	0.606657	1.13779	0.271067	0.137793		T2R3/T6R2	1.16481	1.04362	1.12644	1.07948	0.0164643	0.151032	T2R3/T5R2	1.11782	1.01742	0.961468	1.15947	0.014189	0.134158
T2R3/T6R3	0.936977	3.68696	0.884355	1.40312	2.68696	0.403124	T2R3/T5R3	0.690965	3.86127	0.60703	2.52594	2.86127	1.52594		T2R3/T6R3	1.17142	1.1435	1.12771	2.87856	0.0514231	0.761561	T2R3/T5R3	1.1158	1.09389	0.97274	1.78964	0.0614882	1.02446
T6R1/T2R1	6.46223	1.17803	20.5382	1.11064	0.178031	0.110636	T5R1/T2R1	8.24562	1.0088	20.4261	1.18591	0.00879578	0.185907		T6R1/T2R1	1.34277	1.00138	4.67329	1.04731	0.00402026	0.100738	T5R1/T2R1	1.22857	1.009	3.49275	1.22174	0.000525333	0.00998096
T6R2/T2R1	8.28852	1.05996	24.0846	1.00742	0.0599614	0.00741931	T5R2/T2R1	8.49699	1.05007	23.583	1.06377	0.0500704	0.0637712		T6R2/T2R1	1.34773	1.00268	4.42384	1.02142	0.0204715	0.0238961	T5R2/T2R1	1.26589	1.01266	4.09305	1.01172	0.0143339	0.00779124
T6R3/T2R1	7.52934	4.99708	22.846	2.73416	3.99708	1.73416	T5R3/T2R1	8.99588	4.96632	21.9618	2.68699	3.96632	1.68699		T6R3/T2R1	1.34434	1.09731	4.52486	2.27591	0.028931	0.673568	T5R3/T2R1	1.2447	1.07535	3.37787	2.16851	0.0508977	0.752499
T6R1/T2R2	7.64173	1.11139	12.1295	1.10246	0.111391	0.102456	T5R1/T2R2	10.1348	1.04091	13.4729	1.26153	0.0409147	0.261534		T6R1/T2R2	1.23617	1.00406	1.72243	1.02535	0.024574	0.0750486	T5R1/T2R2	1.17256	1.02178	1.31683	1.23607	0.0148667	0.0021728
T6R2/T2R2	9.87725	4.84326	16.2752	2.17383	3.84326	1.17383	T5R2/T2R2	10.3226	4.90022	14.5337	2.27677	3.90022	1.27677		T6R2/T2R2	1.23937	1.09748	1.82399	2.73732	0.0631966	0.97368	T5R2/T2R2	1.1934	1.09659	1.46364	2.59494	0.0497144	0.841846
T6R3/T2R2	8.97909	4.8365	15.3728	2.13222	3.8365	1.13222	T5R3/T2R2	11.0832	4.90793	14.9677	2.87399	3.90793	1.87399		T6R3/T2R2	1.23631	1.09571	1.84176	2.66663	0.0343926	0.53042	T5R3/T2R2	1.18755	1.07516	1.323	2.07503	0.0466375	0.784989
T6R1/T2R3	1.36505	1.21545	3.9388	1.39692	0.215445	0.396917	T5R1/T2R3	1.77727	1.0224	4.30422	1.00486	0.0224047	0.00485531		T6R1/T2R3	1.20835	1.00153	3.35315	1.14841	0.0374562	0.0713942	T5R1/T2R3	1.14357	1.01066	2.6266	1.02097	0.00165316	0.0614724
T6R2/T2R3	1.70785	1.09515	4.53379	1.29182	0.0951539	0.291823	T5R2/T2R3	1.80337	1.06256	4.65543	1.00547	0.0625638	0.00547359		T6R2/T2R3	1.20724	1.00414	3.14554	1.14711	0.0150835	0.119667	T5R2/T2R3	1.15735	1.01249	3.05194	1.03294	0.0102219	0.026475
T6R3/T2R3	1.55354	1.10984	4.39485	1.08135	0.10984	0.0813531	T5R3/T2R3	1.912	1.03928	4.39533	1.00062	0.039279	0.000615295		T6R3/T2R3	1.20694	1.00568	3.25596	1.00113	0.0531046	0.199605	T5R3/T2R3	1.15249	1.00181	2.44552	1.01172	0.0118919	0.0340947
		1.28261		1.17268	0.28261	0.172676			1.03049		1.15456	0.0304858	0.154556				1.00369		1.05639	0.031978	0.0304945			1.03038		1.17187	0.00639278	0.0461147
		1.16513		1.11237	0.165131	0.112368			1.09099		1.07519	0.090989	0.0751856				1.00117		1.0328	0.0330873	0.0814944			1.01313		1.03401	0.00721934	0.0491534
		1.18252		1.69324	0.182522	0.693244			1.22912		1.51608	0.229118	0.516081				1.08623		2.71319	0.0659058	0.64937			1.04776		2.6524	0.0817867	0.776046
		4.73406		5.21431	3.73406	4.21431			4.63948		4.74559	3.63948	3.74559				1.11124		1.3937	0.0494608	0.238806			1.07433		1.32976	0.0552378	0.259135
		1.10083		1.05422	0.100829	0.0542155			1.05871		1.07382	0.0587133	0.0738201				1.00252		1.02284	0.0661233	0.0494908			1.01703		1.21173	0.000821319	0.00290472
		1.19168		1.47983	0.191679	0.47983			1.21485		1.62265	0.214849	0.622647				1.08743		2.42536	0.0721762	0.978872			1.06074		2.79649	0.080318	0.714087
		4.85317		5.31224	3.85317	4.31224			4.71174		5.06571	3.71174	4.06571				1.11637		1.40638	0.0921344	0.270891			1.09379		1.34113	0.0528789	0.225793
		1.19255		1.48613	0.192547	0.486126			1.23203		1.46728	0.232027	0.467279				1.08738		2.45682	0.0683517	0.551772			1.04813		2.55319	0.0810012	0.722528
		4.84658		5.19836	3.84658	4.19836			4.70496		4.99662	3.70496	3.99662				1.11384		1.38972	0.0455774	0.217399			1.08001		1.38125	0.054038	0.266635
		1.29254		1.34179	0.292542	0.341794			1.01852		1.07873	0.0185224	0.0787314				1.00258		1.05896	0.0380488	0.164271			1.01777		1.11149	0.00502638	0.00962021
		1.17501		1.2674	0.175008	0.267396			1.09357		1.11095	0.0935713	0.110947				1.00011		1.06928	0.0307221	0.149514			1.01278		1.00469	0.00648794	0.0175389
		5.59813		3.07948	4.59813	2.07948			5.70247		3.13017	4.70247	2.13017				1.02302		1.94675	0.01567	0.331419			1.02535		1.99465	0.0251592	0.410529
		1.10003		1.0587	0.100029	0.0587009			1.07368		1.02986	0.073684	0.0298641				1.00247		1.00974	0.0699398	0.338346			1.00493		1.10631	0.00145425	0.00784325
		5.78343		3.58977	4.78343	2.58977			5.72406		3.12188	4.72406	2.12188				1.02661		1.72454	0.0186147	0.557074			1.03115		2.08517	0.026061	0.398349
		5.77977		3.49792	4.77977	2.49792			5.79664		3.40537	4.79664	2.40537				1.02433		1.76786	0.0217816	0.274662			1.03042		1.84847	0.0255808	0.359924
		1.25113		1.15106	0.25113	0.151058			1.01468		1.0816	0.0146816	0.0815964				1.00092		1.066	0.0739407	0.00447839			1.01205		1.16193	0.00414303	0.0184138
		1.13808		1.11578	0.138082	0.115783			1.07581		1.02117	0.0758061	0.0211684				1.00117		1.02985	0.0369242	0.100512			1.0078		1.07405	0.00607417	0.0554027
		1.09933		1.03161	0.0993325	0.0316146			1.06024		1.05918	0.0602401	0.0591754				1.00024		1.0351	0.113595	0.0956057			1.00422		1.24797	0.00192317	0.03632
Comparisons	Avg.	Ratios of Avg.	Std.	Ratios of Std.	Deviations of the ratios of Avg.	Deviations of the ratios of Std.	Comparisons	Avg.	Ratios of Avg.	Std.	Ratios of Std.	Deviations of the ratios of Avg.	Deviations of the ratios of Std.		Comparisons	Avg.	Ratios of Avg.	Std.	Ratios of Std.	Deviations of the ratios of Avg.	Deviations of the ratios of Std.	Comparisons	Avg.	Ratios of Avg.	Std.	Ratios of Std.	Deviations of the ratios of Avg.	Deviations of the ratios of Std.
T2R1/T4R1	0.370514	1.27862	0.791612	1.23819	0.278616	0.238194	T2R1/T3R1	0.225515	1.02235	0.32656	1.16153	0.0223481	0.161526		T2R1/T4R1	1.32381	1.00493	2.73304	1.07316	0.0203083	0.384072	T2R1/T3R1	1.26083	1.01254	1.86233	1.17271	0.002495	0.00349319
T2R1/T4R2	0.289778	2.16514	0.639328	2.04618	1.16514	1.04618	T2R1/T3R2	0.220586	1.44157	0.379308	1.18847	0.441571	0.188467		T2R1/T4R2	1.33034	1.00822	2.93298	1.06995	0.011613	0.0507622	T2R1/T3R2	1.27665	1.03127	2.18397	1.28986	0.00335307	0.030969
T2R1/T4R3	0.171127	1.29648	0.386873	1.46947	0.296476	0.469471	T2R1/T3R3	0.156437	1.27083	0.274774	1.28226	0.270832	0.282264		T2R1/T4R3	1.31302	1.00808	2.9242	1.05182	0.0163624	0.116388	T2R1/T3R3	1.30026	1.00582	2.40215	1.09446	0.0429145	0.0694725
T2R2/T4R1	0.285786	4.03763	0.538706	2.30663	3.03763	1.30663	T2R2/T3R1	0.177455	4.09796	0.254675	2.82819	3.09796	1.82819		T2R2/T4R1	1.3132	1.05939	2.59839	1.84331	0.0929442	0.942431	T2R2/T3R1	1.25353	1.03492	2.03824	1.52913	0.144396	1.43402
T2R2/T4R2	0.22383	1.69335	0.41001	1.65255	0.693347	0.652553	T2R2/T3R2	0.170903	1.41006	0.27787	1.38044	0.410059	0.380435		T2R2/T4R2	1.31389	1.01319	2.57271	1.003	0.0321571	0.454331	T2R2/T3R2	1.24851	1.01849	2.24357	1.0999	0.00585643	0.0273802
T2R2/T4R3	0.134831	1.29463	0.242959	1.5593	0.294632	0.559298	T2R2/T3R3	0.122905	1.29071	0.173418	1.36506	0.290706	0.365058		T2R2/T4R3	1.29465	1.01252	2.5783	1.14004	0.027753	0.0147598	T2R2/T3R3	1.2792	1.02253	2.08695	1.02729	0.041752	0.0247286
T2R3/T4R1	1.496	4.01566	1.82596	2.10307	3.01566	1.10307	T2R3/T3R1	0.924151	3.8973	0.923576	2.14729	2.8973	1.14729		T2R3/T4R1	1.2496	1.06285	1.48268	2.09977	0.127025	1.63324	T2R3/T3R1	1.21829	1.08715	1.2179	1.92124	0.143298	1.80501
T2R3/T4R2	1.16365	1.2692	1.34455	1.59234	0.269202	0.592338	T2R3/T3R2	0.859689	1.27283	0.814486	1.58446	0.272826	0.584463		T2R3/T4R2	1.25167	1.01419	1.39681	1.13416	0.0174163	0.159466	T2R3/T3R2	1.1743	1.01646	1.13675	1.15103	0.0436183	0.0794752
T2R3/T4R3	0.675425	3.94692	0.767983	1.9851	2.94692	0.985104	T2R3/T3R3	0.625862	4.00073	0.676205	2.46095	3.00073	1.46095		T2R3/T4R3	1.23696	1.06149	1.44443	2.02446	0.0938892	0.789639	T2R3/T3R3	1.23666	1.05142	1.36365	1.76156	0.1435	1.87856
T4R1/T2R1	5.40771	1.2768	17.4881	1.31388	0.276798	0.313884	T3R1/T2R1	8.15064	1.03834	21.542	1.09108	0.0383358	0.0910763		T4R1/T2R1	1.51508	1.00053	5.19006	1.00998	0.0090002	0.221745	T3R1/T2R1	1.43073	1.00402	4.22841	1.10074	0.00137761	0.0473098
T4R2/T2R1	6.99305	2.11959	21.6025	2.21727	1.11959	1.21727	T3R2/T2R1	8.25868	1.44383	22.9634	1.46856	0.443833	0.46856		T4R2/T2R1	1.50545	1.01433	4.96128	1.00779	0.012662	0.0117227	T3R2/T2R1	1.38639	1.02047	4.35736	1.0239	0.00267635	0.0214158
T4R3/T2R1	12.5386	5.23469	34.0431	3.38953	4.23469	2.38953	T3R3/T2R1	13.1364	5.20781	34.8165	3.62649	4.20781	2.62649		T4R3/T2R1	1.50422	1.0509	4.94691	1.7525	0.075349	1.16851	T3R3/T2R1	1.47807	1.02893	4.57301	1.67357	0.0973053	1.27591
T4R1/T2R2	6.43866	1.66008	15.0732	1.68757	0.660085	0.687568	T3R1/T2R2	9.86753	1.39053	20.2544	1.60231	0.390526	0.602311		T4R1/T2R2	1.40053	1.01487	2.92226	1.00217	0.0217762	0.236067	T3R1/T2R2	1.34227	1.02457	2.56365	1.07505	0.00405765	0.0253511
T4R2/T2R2	8.35649	5.1988	19.6202	3.27931	4.1988	2.27931	T3R2/T2R2	9.97218	5.03027	19.7202	2.93118	4.03027	1.93118		T4R2/T2R2	1.39353	1.04971	2.89441	1.84185	0.096591	1.59494	T3R2/T2R2	1.29307	1.0632	2.20194	1.97368	0.0974761	1.73732
T4R3/T2R2	15.0566	5.00944	31.1374	3.16096	4.00944	2.16096	T3R3/T2R2	15.9187	5.09223	34.6986	3.89928	4.09223	2.89928		T4R3/T2R2	1.3915	1.04664	2.87189	1.78499	0.0751638	1.07503	T3R3/T2R2	1.3835	1.03439	2.94696	1.53042	0.095707	1.66663
T4R1/T2R3	1.20884	1.28561	3.74077	1.35805	0.285612	0.358045	T3R1/T2R3	1.80651	1.07498	4.60828	1.13394	0.0749835	0.133938		T4R1/T2R3	1.43577	1.00165	4.12193	1.06147	0.0106575	0.0209709	T3R1/T2R3	1.3633	1.03746	3.4133	1.07139	0.0015334	0.148407
T4R2/T2R3	1.55775	2.2149	4.65028	2.3776	1.2149	1.3776	T3R2/T2R3	1.75251	1.47661	4.84557	1.36582	0.476605	0.365823		T4R2/T2R3	1.42984	1.01022	4.0474	1.02648	0.0124877	0.0329412	T3R2/T2R3	1.26944	1.01508	3.42858	1.11967	0.00413903	0.14711
T4R3/T2R3	2.75029	1.72284	7.20029	1.75075	0.72284	0.750753	T3R3/T2R3	2.90318	1.37361	7.55458	1.2045	0.373607	0.204495		T4R3/T2R3	1.4271	1.01189	3.90555	1.03409	0.00181088	0.0117245	T3R3/T2R3	1.41364	1.0531	3.75638	1.1996	0.00567878	0.00113086
		1.29316		1.23527	0.293162	0.235267			1.01326		1.06598	0.0132554	0.0659848				1.00639		1.04611	0.0303809	0.171869			1.03198		1.03049	0.00369243	0.0563877
		2.31865		1.94664	1.31865	0.946641			1.61171		1.61621	0.611706	0.616213				1.00722		1.04915	0.0131313	0.0340112			1.03309		1.08149	0.00117222	0.0328026
		1.19064		1.16021	0.190643	0.16021			1.21065		1.06357	0.210645	0.0635701				1.08179		1.77605	0.0477622	1.6524			1.06591		1.64937	0.0862311	1.71319
		4.47348		4.67501	3.47348	3.67501			4.51183		4.67463	3.51183	3.67463				1.05524		1.25913	0.0743269	0.32976			1.04946		1.23881	0.111241	0.393699
		1.79301		1.57589	0.793009	0.575887			1.59062		1.51617	0.590622	0.516169				1.00082		1.0029	0.017026	0.211725			1.06612		1.04949	0.00251726	0.022836
		1.19497		1.10104	0.19497	0.101035			1.20748		1.16446	0.207479	0.164461				1.08032		1.71409	0.0607416	1.79649			1.07218		1.97887	0.0874321	1.42536
		4.48919		4.64541	3.48919	3.64541			4.71249		4.73906	3.71249	3.73906				1.05288		1.22579	0.0937871	0.341132			1.09213		1.27089	0.116371	0.406383
		1.20082		1.09332	0.200817	0.0933164			1.2118		1.0034	0.211799	0.00339772				1.081		1.72253	0.0481255	1.55319			1.06835		1.55177	0.0873801	1.45682
		4.55902		4.72802	3.55902	3.72802			4.52484		4.60865	3.52484	3.60865				1.05404		1.26663	0.0800128	0.381249			1.04558		1.2174	0.11384	0.389716
		1.29786		1.30166	0.297862	0.301656			1.01061		1.02709	0.0106058	0.0270887				1.00503		1.00962	0.017773	0.111489			1.03805		1.16427	0.00258392	0.0589614
		2.33846		2.06574	1.33846	1.06574			1.61324		1.71313	0.613243	0.713135				1.00649		1.01754	0.0127802	0.00468606			1.03072		1.14951	0.000114366	0.0692752
		5.32632		4.02945	4.32632	3.02945			5.46222		4.39523	4.46222	3.39523				1.02516		1.41053	0.0253538	0.994647			1.01567		1.33142	0.0230245	0.946752
		1.80178		1.58701	0.801781	0.587012			1.59631		1.75954	0.596313	0.759541				1.00145		1.00784	0.0049298	0.106305			1.06994		1.33835	0.00246927	0.00973963
		5.36445		4.21913	4.36445	3.21913			5.69024		4.06975	4.69024	3.06975				1.02606		1.39835	0.0311532	1.08517			1.01861		1.55707	0.0266123	0.724537
		5.47454		4.32447	4.47454	3.32447			5.4832		4.59305	4.4832	3.59305				1.02558		1.35992	0.0304232	0.848467			1.02178		1.27466	0.0243341	0.767855
		1.28864		1.24314	0.288637	0.243137			1.03081		1.05149	0.0308124	0.051492				1.00414		1.01841	0.0120488	0.161933			1.07394		1.00448	0.000920732	0.066002
		2.27515		1.92482	1.27515	0.924816			1.60707		1.63935	0.607071	0.63935				1.00607		1.0554	0.00779748	0.0740486			1.03692		1.10051	0.0011656	0.0298512
		1.76555		1.54835	0.765546	0.548354			1.65659		1.55907	0.656589	0.55907				1.00192		1.03632	0.00421841	0.247972			1.1136		1.09561	0.000244645	0.035103
Comparisons	Avg.	Ratios of Avg.	Std.	Ratios of Std.	Deviations of the ratios of Avg.	Deviations of the ratios of Std.	Comparisons	Avg.	Ratios of Avg.	Std.	Ratios of Std.	Deviations of the ratios of Avg.	Deviations of the ratios of Std.		Comparisons	Avg.	Ratios of Avg.	Std.	Ratios of Std.	Deviations of the ratios of Avg.	Deviations of the ratios of Std.	Comparisons	Avg.	Ratios of Avg.	Std.	Ratios of Std.	Deviations of the ratios of Avg.	Deviations of the ratios of Std.
T1R1/T6R1	1.03171	1.17127	1.81379	1.18395	0.171265	0.183948	T1R1/T5R1	0.745902	1.00674	0.862424	1.27067	0.00673524	0.270668		T1R1/T6R1	1.26378	1.00164	2.37236	1.00928	0.00368703	0.0745477	T1R1/T5R1	1.20579	1.01019	1.55145	1.26713	0.0117945	0.136136
T1R1/T6R2	0.880855	1.05211	1.53199	1.05491	0.0521125	0.0549084	T1R1/T5R2	0.740912	1.04655	1.09585	1.06991	0.0465514	0.0699131		T1R1/T6R2	1.26586	1.00713	2.39437	1.01915	0.00163542	0.0214855	T1R1/T5R2	1.21807	1.01225	1.96588	1.0072	0.00778693	0.00333541
T1R1/T6R3	0.980612	1.74199	1.71938	1.92113	0.741993	0.921128	T1R1/T5R3	0.712724	1.67916	0.806069	2.04264	0.67916	1.04264		T1R1/T6R3	1.2728	1.02655	2.41779	1.07245	0.0259414	0.401634	T1R1/T5R3	1.19119	1.02106	1.54036	1.1016	0.0984163	1.31178
T1R2/T6R1	1.79724	1.06756	3.48452	1.41001	0.067559	0.410014	T1R2/T5R1	1.25249	1.09316	1.76162	1.7327	0.0931582	0.732703		T1R2/T6R1	1.29733	1.04837	2.54425	1.39002	0.00588866	0.00324851	T1R2/T5R1	1.23118	1.04576	1.70907	1.78815	0.0399563	0.221559
T1R2/T6R2	1.45166	1.11325	2.89387	1.12232	0.113251	0.122323	T1R2/T5R2	1.24874	1.03955	2.13627	1.3595	0.0395498	0.359504		T1R2/T6R2	1.28888	1.00548	2.51051	1.00978	0.00532847	0.0519461	T1R2/T5R2	1.24441	1.02256	2.12136	1.27625	0.00397658	0.132359
T1R2/T6R3	1.60854	1.64801	3.23737	1.88897	0.648008	0.888968	T1R2/T5R3	1.16317	1.68541	1.62243	1.94941	0.685408	0.949409		T1R2/T6R3	1.29708	1.01818	2.54754	1.0485	0.0248346	0.442071	T1R2/T5R3	1.215	1.02163	1.695	1.07909	0.0990826	1.58113
T1R3/T6R1	0.966424	1.10625	1.28636	1.44546	0.106248	0.445459	T1R3/T5R1	0.682337	1.1091	0.497733	2.24123	0.109101	1.24123		T1R3/T6R1	1.20548	1.04935	1.70671	1.53584	0.00481499	0.00554417	T1R3/T5R1	1.15302	1.06672	0.867627	2.27526	0.0396029	0.276332
T1R3/T6R2	0.796255	1.64034	1.05986	1.88287	0.640341	0.882867	T1R3/T5R2	0.66803	1.63201	0.488951	2.01277	0.632013	1.01277		T1R3/T6R2	1.20632	1.01908	1.559	1.05367	0.0230257	0.386872	T1R3/T5R2	1.14189	1.01999	0.864024	1.10039	0.0975425	1.30342
T1R3/T6R3	0.882302	1.11142	1.13548	1.51423	0.111425	0.514228	T1R3/T5R3	0.639345	1.11477	0.470084	1.71473	0.114772	0.714733		T1R3/T6R3	1.21109	1.05095	1.50365	1.60794	0.00605543	0.312036	T1R3/T5R3	1.13487	1.04963	0.866969	1.77672	0.0356261	0.200999
T6R1/T1R1	1.56961	1.23806	4.00211	1.2041	0.238061	0.204105	T5R1/T1R1	2.06823	1.003	3.91821	1.21267	0.00300317	0.21267		T6R1/T1R1	1.26605	1.00656	3.0087	1.01344	0.00260424	0.0444165	T5R1/T1R1	1.18946	1.01075	2.04656	1.24123	0.0124082	0.0175791
T6R2/T1R1	2.03751	1.11731	4.76069	1.07634	0.117312	0.0763446	T5R2/T1R1	2.11535	1.07679	4.62005	1.08579	0.0767851	0.0857944		T6R2/T1R1	1.27056	1.00019	2.86856	1.00129	0.00449013	0.032358	T5R2/T1R1	1.21869	1.01331	2.69442	1.0083	0.00698525	0.00697992
T6R3/T1R1	1.85218	1.85968	4.52433	2.70882	0.85968	1.70882	T5R3/T1R1	2.26335	1.83559	4.17267	3.53929	0.835587	2.53929		T6R3/T1R1	1.26718	1.0762	2.94939	1.49073	0.0199353	0.397096	T5R3/T1R1	1.20367	1.06779	1.96274	1.96982	0.142305	1.82398
T6R1/T1R2	0.89602	1.10807	1.83336	1.1187	0.108071	0.118698	T5R1/T1R2	1.14823	1.07356	1.6648	1.31671	0.073561	0.316711		T6R1/T1R2	1.22648	1.00637	2.66616	1.01475	0.00710606	0.0116806	T5R1/T1R2	1.14904	1.0242	1.67146	1.25154	0.00538531	0.0105257
T6R2/T1R2	1.09931	1.82311	2.18901	2.73042	0.823105	1.73042	T5R2/T1R2	1.17974	1.86929	2.13422	4.36908	0.869287	3.36908		T6R2/T1R2	1.22219	1.06843	2.54462	1.61033	0.0199237	0.450066	T5R2/T1R2	1.17751	1.08979	2.31047	2.4552	0.142609	2.29437
T6R3/T1R2	0.996976	1.82312	2.09166	2.85109	0.823115	1.85109	T5R3/T1R2	1.22812	1.81932	1.73895	3.45135	0.819323	2.45135		T6R3/T1R2	1.22015	1.071	2.60978	1.69423	0.0292206	0.819627	T5R3/T1R2	1.16228	1.07061	1.6583	1.95509	0.136644	1.7664
T6R1/T1R3	1.57253	1.21371	5.13565	1.21371	0.213712	0.213709	T5R1/T1R3	1.98503	1.02142	4.68953	1.01796	0.0214176	0.0179606		T6R1/T1R3	1.2669	1.0007	4.00848	1.09475	0.0026157	0.0840152	T5R1/T1R3	1.1595	1.00975	2.56774	1.00417	0.0121384	0.187078
T6R2/T1R3	1.98342	1.09534	6.01816	1.13288	0.0953437	0.132876	T5R2/T1R3	2.03385	1.06724	5.87792	1.05882	0.067244	0.0588171		T6R2/T1R3	1.27202	1.00466	3.80897	1.13504	0.0136348	0.34458	T5R2/T1R3	1.1861	1.01599	3.45418	1.00076	0.0120007	0.0137381
T6R3/T1R3	1.80114	1.10806	5.70086	1.07135	0.108065	0.0713519	T5R3/T1R3	2.13136	1.04487	4.90498	1.04014	0.0448656	0.0401356		T6R3/T1R3	1.26956	1.00395	3.90591	1.03681	0.0162861	0.24037	T5R3/T1R3	1.16593	1.00618	2.46032	1.00341	0.000136057	0.203386
		1.2981		1.18955	0.298095	0.189545			1.02278		1.17912	0.0227835	0.179122				1.00356		1.04885	0.00899872	0.0386893			1.02457		1.31656	0.0120445	0.0834823
		1.18003		1.13049	0.180025	0.130487			1.09434		1.06494	0.094342	0.0649423				1.00089		1.02011	0.00422506	0.0771597			1.01195		1.0427	0.0171345	0.0692826
		1.75176		2.18293	0.751761	1.18293			1.80123		2.35356	0.801228	1.35356				1.03227		1.12847	0.0360894	1.42442			1.03517		1.22441	0.0324751	0.180438
		1.00186		1.28324	0.00185897	0.283237			1.04191		1.19686	0.0419118	0.196855				1.00067		1.3323	0.00192083	0.0951095			1.02584		1.25466	0.0112076	0.141753
		1.10006		1.05224	0.100057	0.0522416			1.06996		1.10722	0.0699644	0.107217				1.00267		1.02818	0.0132618	0.118834			1.01248		1.37279	0.00502941	0.0132796
		1.85344		2.17481	0.853444	1.17481			1.79307		2.16475	0.793071	1.16475				1.03958		1.1273	0.035679	1.47541			1.03497		1.16618	0.0368399	0.345737
		1.02727		1.26414	0.027269	0.264138			1.04007		1.27226	0.0400712	0.272263				1.00114		1.32784	0.000161924	0.0287112			1.02748		1.28197	0.00936933	0.115866
		1.8578		2.16303	0.857802	1.16303			1.84293		2.39953	0.842932	1.39953				1.03854		1.13013	0.032257	1.16878			1.03561		1.18358	0.0324595	0.190613
		1.02834		1.26005	0.0283412	0.260046			1.06193		1.1755	0.0619302	0.1755				1.00188		1.32431	0.0107921	0.260089			1.03236		1.25351	0.00757247	0.101042
		1.22688		1.19399	0.22688	0.19399			1.02744		1.28197	0.027436	0.281965				1.00351		1.04777	0.00939864	0.0172961			1.02478		1.38231	0.00778404	0.0521925
		1.11267		1.14089	0.112671	0.14089			1.06958		1.04454	0.0695776	0.0445396				1.00518		1.02161	0.000510479	0.0377979			1.01152		1.00793	0.0171499	0.0601438
		1.75502		2.80122	0.755018	1.80122			1.72877		2.81687	0.728772	1.81687				1.03296		1.50346	0.0341031	1.21386			1.0091		1.53623	0.0440466	0.347769
		1.10264		1.04654	0.102644	0.046543			1.04102		1.2273	0.0410163	0.227302				1.00167		1.02561	0.00991392	0.0201532			1.0131		1.39327	0.00929349	0.115475
		1.80424		2.74926	0.804244	1.74926			1.72399		2.75413	0.723989	1.75413				1.04077		1.49688	0.0355113	1.40632			1.00729		1.49501	0.0465544	0.501662
		1.8066		2.72552	0.806601	1.72552			1.73546		2.82065	0.735455	1.82065				1.04049		1.49665	0.0433972	1.73286			1.00314		1.48364	0.0402777	0.310916
		1.26129		1.17184	0.261293	0.17184			1.02459		1.25341	0.0245935	0.253413				1.00404		1.05238	0.0107732	0.105732			1.02294		1.34522	0.0102047	0.0589161
		1.14537		1.11006	0.145375	0.110056			1.07371		1.04594	0.0737125	0.0459408				1.00209		1.02626	0.00847278	0.281087			1.00555		1.04366	0.0134781	0.0311556
		1.10121		1.05566	0.101205	0.0556586			1.04794		1.19836	0.04794	0.198359				1.00194		1.02545	0.00228106	0.158588			1.01729		1.40396	0.00324027	0.0269217
Comparisons	Avg.	Ratios of Avg.	Std.	Ratios of Std.	Deviations of the ratios of Avg.	Deviations of the ratios of Std.	Comparisons	Avg.	Ratios of Avg.	Std.	Ratios of Std.	Deviations of the ratios of Avg.	Deviations of the ratios of Std.		Comparisons	Avg.	Ratios of Avg.	Std.	Ratios of Std.	Deviations of the ratios of Avg.	Deviations of the ratios of Std.	Comparisons	Avg.	Ratios of Avg.	Std.	Ratios of Std.	Deviations of the ratios of Avg.	Deviations of the ratios of Std.
T1R1/T4R1	1.40373	1.27379	2.20537	1.30129	0.273794	0.30129	T1R1/T3R1	0.882631	1.02786	0.946113	1.12866	0.0278598	0.128659		T1R1/T4R1	1.26767	1.001	1.98576	1.0124	0.0112702	0.179165	T1R1/T3R1	1.22208	1.00878	1.48858	1.15112	0.0132332	0.181939
T1R1/T4R2	1.102	2.09336	1.69476	2.40625	1.09336	1.40625	T1R1/T3R2	0.858708	1.44098	1.06784	1.35493	0.440979	0.354933		T1R1/T4R2	1.26893	1.01517	1.96143	1.03521	0.0024939	0.0605516	T1R1/T3R2	1.23281	1.01323	1.71354	1.07121	0.0087393	0.00614809
T1R1/T4R3	0.670562	1.74995	0.916519	1.89259	0.749951	0.892586	T1R1/T3R3	0.612522	1.66543	0.698273	1.99693	0.665426	0.996933		T1R1/T4R3	1.24873	1.01939	1.91821	1.05703	0.0785168	1.1951	T1R1/T3R3	1.23825	1.01423	1.59459	1.06106	0.00921337	0.0106832
T1R2/T4R1	2.45645	1.00919	4.17386	1.1574	0.0091882	0.157402	T1R2/T3R1	1.46996	1.01723	1.88932	1.08382	0.0172312	0.0838205		T1R2/T4R1	1.29225	1.02328	2.09901	1.10938	0.0290752	0.223639	T1R2/T3R1	1.23946	1.02778	1.57947	1.15948	0.0144112	0.0746382
T1R2/T4R2	1.89661	1.6434	3.19414	1.84913	0.643405	0.849126	T1R2/T3R2	1.43344	1.40192	2.11943	1.52926	0.401922	0.529258		T1R2/T4R2	1.29001	1.01618	2.06639	1.02253	0.00875442	0.111841	T1R2/T3R2	1.25205	1.00442	1.83156	1.0746	0.00445498	0.189206
T1R2/T4R3	1.06448	1.72106	1.7262	1.88472	0.721056	0.884717	T1R2/T3R3	0.983439	1.6693	1.3822	1.98479	0.669297	0.984788		T1R2/T4R3	1.26891	1.01661	2.04508	1.05351	0.0730259	1.18737	T1R2/T3R3	1.25843	1.01561	1.73913	1.06888	0.00728401	0.00102752
T1R3/T4R1	1.41662	1.00032	1.90545	1.13615	0.000324808	0.136154	T1R3/T3R1	0.86768	1.06267	0.872943	1.27888	0.0626677	0.278883		T1R3/T4R1	1.29718	1.02432	1.78997	1.0778	0.0280601	0.210432	T1R3/T3R1	1.25602	1.0174	1.28384	1.36177	0.0131044	0.0797832
T1R3/T4R2	1.10165	1.58745	1.49166	1.88343	0.587452	0.883428	T1R3/T3R2	0.808068	1.60556	0.834978	1.97945	0.605557	0.979452		T1R3/T4R2	1.29979	1.01616	1.81986	1.06614	0.0769518	1.29078	T1R3/T3R2	1.21173	1.0163	1.25831	1.09065	0.00911642	0.0153479
T1R3/T4R3	0.636829	1.05297	0.991627	1.08195	0.0529688	0.0819488	T1R3/T3R3	0.587886	1.04191	0.745058	1.067	0.0419066	0.0670017		T1R3/T4R3	1.28157	1.0263	1.8958	1.01182	0.0291989	0.220379	T1R3/T3R3	1.27725	1.0315	1.65344	1.03691	0.0189572	0.086563
T4R1/T1R1	1.28556	1.29518	3.52091	1.30672	0.29518	0.306724	T3R1/T1R1	1.97487	1.02548	4.50418	1.1218	0.0254761	0.121795		T4R1/T1R1	1.39181	1.00173	3.31748	1.01579	0.00612161	0.175014	T3R1/T1R1	1.33377	1.01015	2.76408	1.1596	0.0112962	0.195793
T4R2/T1R1	1.66331	2.30765	4.42166	2.41795	1.30765	1.41795	T3R2/T1R1	2.02734	1.49471	5.07085	1.3669	0.494711	0.366899		T4R2/T1R1	1.38147	1.01839	3.26335	1.02637	0.00103922	0.106778	T3R2/T1R1	1.30772	1.0153	3.08744	1.10108	0.0086424	0.0107919
T4R3/T1R1	3.01092	1.73402	6.8077	2.19048	0.734019	1.19048	T3R3/T1R1	3.16563	1.69412	7.30068	2.16432	0.694123	1.16432		T4R3/T1R1	1.37717	1.00382	3.13643	1.17266	0.109875	1.68601	T3R3/T1R1	1.36091	1.01336	3.01959	1.23027	0.00515036	0.063279
T4R1/T1R2	0.72947	1.78172	1.55264	1.85039	0.781718	0.850391	T3R1/T1R2	1.08439	1.45758	1.97758	1.53338	0.457578	0.533381		T4R1/T1R2	1.34138	1.01663	2.9321	1.01042	0.00507712	0.0616521	T3R1/T1R2	1.28199	1.0051	2.43429	1.05315	0.00263103	0.208698
T4R2/T1R2	0.92928	1.72162	1.96901	2.14133	0.721615	1.14133	T3R2/T1R2	1.1082	1.77391	2.24535	2.53831	0.773908	1.53831		T4R2/T1R2	1.32852	1.00758	2.87546	1.13547	0.103135	1.64766	T3R2/T1R2	1.25668	1.03327	2.56657	1.45557	0.00577834	0.0808927
T4R3/T1R2	1.6051	1.67154	3.16146	1.74077	0.671537	0.740774	T3R3/T1R2	1.6942	1.67284	3.31151	1.85515	0.67284	0.855153		T4R3/T1R2	1.32688	1.00998	2.79828	1.07874	0.108398	1.79562	T3R3/T1R2	1.31047	1.01496	2.71693	1.05183	0.00975185	0.0701386
T4R1/T1R3	1.43556	1.28592	4.75305	1.2774	0.285916	0.2774	T3R1/T1R3	2.1271	1.07377	6.04384	1.04547	0.073771	0.0454679		T4R1/T1R3	1.55261	1.00201	4.94814	1.0167	0.0122687	0.19203	T3R1/T1R3	1.46101	1.03656	4.15829	1.02028	0.011928	0.176307
T4R2/T1R3	1.85427	2.22449	6.03577	1.92154	1.22449	0.921541	T3R2/T1R3	2.03887	1.47593	5.83712	1.17164	0.475933	0.171643		T4R2/T1R3	1.54751	1.01218	4.89339	1.05913	0.0023734	0.0633848	T3R2/T1R3	1.34122	1.0169	3.75911	1.28788	0.0132599	0.0173128
T4R3/T1R3	3.26196	1.72989	9.58603	1.50426	0.729892	0.504259	T3R3/T1R3	3.43186	1.37453	10.2313	1.12069	0.374533	0.120688		T4R3/T1R3	1.54121	1.01422	4.75614	1.04173	0.00987191	0.120977	T3R3/T1R3	1.52102	1.05407	4.6774	1.31401	0.00131618	0.196672
		1.29384		1.25583	0.293837	0.255829			1.02657		1.12581	0.0265683	0.125811				1.00748		1.01659	0.00904777	0.05813			1.01992		1.11699	0.00849541	0.0194496
		2.34211		1.93351	1.34211	0.933506			1.60296		1.62087	0.602957	0.620868				1.01063		1.05773	0.0129155	0.0490639			1.02034		1.09244	0.0169747	0.0358607
		1.76232		2.2677	0.76232	1.2677			1.82118		2.27763	0.82118	1.27763				1.0376		1.13143	0.0396024	0.421471			1.04039		1.13548	0.000819558	0.0495308
		1.11668		1.34995	0.116677	0.349948			1.07708		1.34183	0.0770823	0.34183				1.11554		1.49154	0.00741868	0.0880835			1.09539		1.5044	0.0167699	0.101203
		1.8102		1.53963	0.810205	0.539625			1.56147		1.43973	0.561472	0.439734				1.00312		1.04047	0.00383308	0.00864205			1.04067		1.02247	0.00840781	0.016098
		1.78989		2.24563	0.789887	1.24563			1.8294		2.25838	0.829399	1.25838				1.03986		1.1349	0.0433296	0.44877			1.04062		1.20294	0.00254872	0.0335864
		1.11481		1.36505	0.114808	0.365045			1.00569		1.15111	0.0056868	0.151111				1.12018		1.4995	0.00884323	0.0912059			1.02561		1.21755	0.015166	0.0970466
		1.87585		2.15334	0.875851	1.15334			1.86851		2.20463	0.868506	1.20463				1.0379		1.12084	0.0438556	0.456274			1.03849		1.1114	0.00139969	0.0404912
		1.08337		1.40811	0.0833749	0.408115			1.0841		1.40142	0.0841005	0.401422				1.11911		1.51642	0.00892109	0.0913127			1.11765		1.54902	0.0210702	0.125485
		1.27391		1.26817	0.273911	0.26817			1.02196		1.1354	0.0219564	0.135405				1.00968		1.0197	0.0126654	0.0381918			1.02014		1.05434	0.0102378	0.035176
		2.20036		2.03619	1.20036	1.03619			1.56236		1.67453	0.562357	0.674532				1.01092		1.04782	0.0170595	0.0239925			1.02221		1.11611	0.0175642	0.0448601
		1.96794		3.06127	0.967943	2.06127			1.96156		3.05619	0.961561	2.05619				1.15748		1.68758	0.0473149	0.546679			1.13964		1.70821	0.0176032	0.0492333
		1.72725		1.60561	0.727249	0.605609			1.52879		1.47483	0.528791	0.474832				1.00123		1.02758	0.00433919	0.0138666			1.0428		1.05858	0.00725206	0.00935501
		1.99538		3.06539	0.99538	2.06539			1.8398		2.59965	0.839802	1.59965				1.16484		1.70178	0.052556	0.580906			1.06727		1.46464	0.0177534	0.0613981
		2.03225		3.03215	1.03225	2.03215			2.02565		3.08962	1.02565	2.08962				1.16153		1.69967	0.0531679	0.58925			1.16067		1.72158	0.0224994	0.0816865
		1.29167		1.26987	0.291672	0.269874			1.04327		1.03542	0.0432738	0.0354161				1.0033		1.01119	0.00762292	0.0611664			1.08931		1.10619	0.0100888	0.0233118
		2.27226		2.01682	1.27226	1.01682			1.6134		1.69285	0.613402	0.692852				1.0074		1.04037	0.0114072	0.0521773			1.04107		1.12484	0.0126915	0.0135118
		1.75916		1.5882	0.759164	0.588203			1.68322		1.75281	0.68322	0.752806				1.00409		1.02886	0.00375561	0.00854336			1.13406		1.24428	0.00257679	0.00966936
Comparisons	Avg.	Ratios of Avg.	Std.	Ratios of Std.	Deviations of the ratios of Avg.	Deviations of the ratios of Std.									Comparisons	Avg.	Ratios of Avg.	Std.	Ratios of Std.	Deviations of the ratios of Avg.	Deviations of the ratios of Std.
T1R1/T2R1	4.28464	1.22821	3.01093	1.10653	0.228209	0.106527									T1R1/T2R1	1.07985	1.01887	0.866133	1.44814	0.00932442	0.186661
T1R1/T2R2	5.26243	3.70089	2.72106	1.39954	2.70089	0.399542									T1R1/T2R2	1.05985	1.14371	0.598102	2.87783	0.00190473	0.0421025
T1R1/T2R3	1.15773	1.725	2.15137	1.93316	0.725003	0.933155									T1R1/T2R3	1.23503	1.00612	2.49259	1.00349	0.00670673	0.0210967
T1R2/T2R1	7.39101	1.09611	5.8206	1.91459	0.0961129	0.914589									T1R2/T2R1	1.08646	1.10864	0.863117	1.53807	0.0100616	0.107795
T1R2/T2R2	9.37239	4.54547	6.86038	1.26481	3.54547	0.264805									T1R2/T2R2	1.07302	1.16529	0.680489	4.16749	0.0112469	0.138718
T1R2/T2R3	1.97361	1.781	4.0995	2.52121	0.781	1.52121									T1R2/T2R3	1.25662	1.01243	2.62084	1.13775	0.0104969	0.0198338
T1R3/T2R1	4.69645	1.16143	5.7647	3.39373	0.161434	2.39373									T1R3/T2R1	1.19717	1.15293	1.33217	3.18742	0.0127839	0.107236
T1R3/T2R2	6.11197	1.70472	9.23456	1.90553	0.704717	0.905529									T1R3/T2R2	1.22193	1.01748	1.9064	1.05145	0.0104377	0.00958341
T1R3/T2R3	0.936015	1.23687	0.171089	12.5746	0.236873	11.5746									T1R3/T2R3	1.02943	1.19973	0.194742	12.7994	0.0144324	0.107997
T2R1/T1R1	0.267149	1.26808	0.138316	1.17864	0.26808	0.178637									T2R1/T1R1	1.06245	1.01253	0.482324	1.26838	0.0131244	0.185193
T2R2/T1R1	0.2103	3.74493	0.0930025	1.41983	2.74493	0.419832									T2R2/T1R1	1.06842	1.15662	0.506929	3.03648	0.00179792	0.0303523
T2R3/T1R1	1.28044	1.57375	1.39374	1.0097	0.573745	0.00969715									T2R3/T1R1	1.16307	1.10189	1.13513	1.54344	0.00333254	0.0849074
T2R1/T1R2	0.162303	4.74887	0.0680642	1.67347	3.74887	0.673467									T2R1/T1R2	1.03391	1.17111	0.386402	3.8514	0.0113062	0.15028
T2R2/T1R2	0.132934	1.53345	0.061387	1.34607	0.533449	0.346072									T2R2/T1R2	1.04399	1.13878	0.409192	2.80152	0.0022633	0.0857026
T2R3/T1R2	0.728367	2.10852	0.55331	23.9613	1.10852	22.9613									T2R3/T1R2	1.12217	1.2207	0.90133	13.458	0.0039535	0.0974793
T2R1/T1R3	0.326122	1.3014	0.921965	1.60192	0.301403	0.601916									T2R1/T1R3	1.25698	1.02068	3.37958	1.43105	0.0120447	0.186062
T2R2/T1R3	0.255483	5.01749	0.599609	33.6942	4.01749	32.6942									T2R2/T1R3	1.26425	1.16295	3.27295	6.8407	0.00241793	0.042292
T2R3/T1R3	1.1097	6.52977	0.285295	53.9753	5.52977	52.9753									T2R3/T1R3	1.0113	1.187	0.264002	9.78939	0.0096036	0.137936
		1.27032		1.48723	0.270323	0.487231											1.00562		1.05101	0.0058073	0.0646008
		4.79298		10.0765	3.79298	9.07649											1.09471		2.35347	0.00840569	0.0653731
		1.646		2.03214	0.645997	1.03214											1.02761		1.24824	0.00550936	0.00191915
		1.22075		6.66563	0.220748	5.66563											1.18309		7.00687	0.00991499	0.0748195
		6.08863		14.9861	5.08863	13.9861											1.08859		2.23924	0.00258338	0.000725448
		1.58199		1.51502	0.581993	0.51502											1.0234		1.23885	0.00124207	0.024208
		1.21485		6.44723	0.214849	5.44723											1.18329		6.45643	0.0151251	0.111424
		1.75796		2.51892	0.757961	1.51892											1.03645		1.2594	0.00110282	0.0250788
		1.15386		4.88527	0.153857	3.88527											1.15007		4.29971	0.0164165	0.119965
		1.22093		1.10877	0.220927	0.108773											1.00975		1.05898	0.010094	0.0374471
		4.48771		8.12924	3.48771	7.12924											1.08537		2.33262	0.0128444	0.0373177
		2.00935		13.5455	1.00935	12.5455											1.21576		8.74628	0.015479	0.0768822
		5.47917		9.01348	4.47917	8.01348											1.07489		2.20271	0.00272284	0.000124759
		1.92188		9.76769	0.921882	8.76769											1.21098		7.99858	0.016386	0.0851542
		1.52355		1.93943	0.523551	0.939433											1.10963		3.4141	0.0175374	0.0925647
		1.27649		1.53761	0.276491	0.537611											1.00579		1.03258	0.0109963	0.0295388
		3.40273		3.23162	2.40273	2.23162											1.24293		12.8013	0.0148974	0.0224282
		4.34355		2.10172	3.34355	1.10172											1.25012		12.3974	0.00385875	0.00695455

## Sheet: Barely microarray data
For raw data see E-GEOD-27822 at http://www.ebi.ac.uk/arrayexpress/experiments/browse.html.
Uncorrected data								Corrected data
Avg. of deviations			0.344101					Avg. of deviations			0.0824887
Comparisons	Avg.	Ratios of Avg.	Std.	Ratios of Std.	Deviations of the ratios of Avg.	Deviations of the ratios of Std.		Comparisons	Avg.	Ratios of Avg.	Std.	Ratios of Std.	Deviations of the ratios of Avg.	Deviations of the ratios of Std.
T1R1/T2R1	0.890282	1.4785	0.344003	1.37445	0.478497	0.374451		T1R1/T2R1	1.03067	1.00704	0.25864	1.04585	0.00703868	0.0458506
T1R1/T2R2	1.31628	1.60566	0.472815	1.28999	0.605655	0.289985		T1R1/T2R2	1.02347	1.01625	0.270499	1.04468	0.0162543	0.0446811
T1R1/T2R3	1.42949	1.30459	0.443759	2.15764	0.304588	1.15764		T1R1/T2R3	1.01419	1.00744	0.247578	1.16493	0.00743602	0.164929
T1R2/T2R1	0.682424	1.29156	0.159435	2.10047	0.291563	1.10047		T1R2/T2R1	1.03834	1.01017	0.222022	1.2678	0.010167	0.267796
T1R2/T2R2	1.01595	1.08601	0.244173	1.06548	0.0860055	0.0654781		T1R2/T2R2	1.03086	1.00915	0.234573	1.09258	0.00915119	0.0925804
T1R2/T2R3	1.11533	1.29562	0.264531	1.9364	0.295617	0.936395		T1R2/T2R3	1.0233	1.00722	0.221264	1.15315	0.00722058	0.153154
T1R3/T2R1	0.689306	1.28832	0.163775	2.15681	0.288317	1.15681		T1R3/T2R1	1.04115	1.00778	0.204008	1.36617	0.00778236	0.366169
T1R3/T2R2	1.0217	1.28167	0.21922	1.67753	0.281673	0.677532		T1R3/T2R2	1.03144	1.00898	0.197998	1.11893	0.00898183	0.118925
T1R3/T2R3	1.11951	1.27688	0.232739	1.90668	0.276881	0.906681		T1R3/T2R3	1.02495	1.01061	0.199246	1.24258	0.0106096	0.242579
T2R1/T1R1	1.24675	1.48873	0.402589	1.53149	0.488734	0.531488		T2R1/T1R1	1.01058	1.00725	0.233838	1.05653	0.00725408	0.0565302
T2R2/T1R1	0.834472	1.63436	0.273165	1.65917	0.634363	0.659175		T2R2/T1R1	1.02171	1.0147	0.251391	1.00343	0.0146973	0.00342579
T2R3/T1R1	0.7555	1.01009	0.22591	1.02722	0.0100852	0.0272182		T2R3/T1R1	1.02785	1.00271	0.236913	1.0883	0.00271081	0.0883029
T2R1/T1R2	1.53711	1.09782	0.434985	1.08337	0.0978208	0.0833745		T2R1/T1R2	0.999084	1.00739	0.265848	1.06015	0.00738964	0.0601497
T2R2/T1R2	1.03273	1.00567	0.358499	1.11383	0.00566621	0.113828		T2R2/T1R2	1.0105	1.00056	0.358022	1.18472	0.000557749	0.184724
T2R3/T1R2	0.943391	1.00375	0.309415	1.1366	0.00375287	0.136599		T2R3/T1R2	1.01904	1.00161	0.330747	1.11051	0.0016133	0.110511
T2R1/T1R3	1.53666	1.48222	0.495256	1.33854	0.482221	0.338545		T2R1/T1R3	0.998289	1.00942	0.288962	1.03035	0.00942155	0.0303517
T2R2/T1R3	1.02881	1.62412	0.371813	1.42109	0.624117	0.421092		T2R2/T1R3	1.00768	1.01581	0.345486	1.0239	0.0158092	0.023902
T2R3/T1R3	0.938325	1.09573	0.346777	1.06167	0.0957321	0.0616696		T2R3/T1R3	1.01708	1.00633	0.355466	1.0063	0.00632801	0.00629918
		1.49406		1.47379	0.494056	0.473793				1.01101		1.07506	0.0110052	0.0750636
		1.65023		1.78208	0.650229	0.782076				1.01708		1.01315	0.0170825	0.013148
		1.23289		1.08047	0.232892	0.0804686				1.01151		1.13689	0.011511	0.136888
		1.23253		1.23018	0.232535	0.230178				1.01232		1.23573	0.0123163	0.235735
		1.10453		1.20918	0.104529	0.209177				1.00601		1.06111	0.00601118	0.0611122
		1.23758		1.31239	0.237579	0.312389				1.01109		1.42416	0.0110917	0.424164
		1.23289		1.36113	0.232886	0.361128				1.01392		1.3743	0.0139192	0.374296
		1.2487		1.36964	0.248697	0.369637				1.00864		1.39607	0.00863857	0.396068
		1.24199		1.53502	0.241991	0.535023				1.01059		1.50041	0.0105887	0.500407
		1.4884		1.21335	0.488399	0.21335				1.01142		1.34672	0.0114244	0.346717
		1.62934		1.40583	0.629341	0.405831				1.01998		1.24412	0.0199789	0.244118
		1.00029		1.13856	0.00029008	0.13856				1.0008		1.08694	0.000796186	0.0869447
		1.09469		1.15864	0.0946942	0.158636				1.00846		1.08247	0.00845794	0.0824669
		1.00381		1.03714	0.00380627	0.0371379				1.0028		1.03629	0.00279644	0.0362859
		1.0054		1.12075	0.00539936	0.120752				1.00193		1.07474	0.00193343	0.0747376
		1.49363		1.332	0.493631	0.332004				1.00941		1.19561	0.00940692	0.195609
		1.63766		1.42817	0.637664	0.428169				1.01882		1.23015	0.0188212	0.230146
		1.09643		1.0722	0.0964315	0.0721959				1.00933		1.02889	0.00932657	0.0288863

## Sheet: Yeast microarray data
For raw data see E-GEOD-39950 at http://www.ebi.ac.uk/arrayexpress/experiments/browse.html.
Uncorrected data								Corrected data
Avg. of deviations			0.256075					Avg. of deviations			0.118142
Comparisons	Avg.	Ratios of Avg.	Std.	Ratios of Std.	Deviations of the ratios of Avg.	Deviations of the ratios of Std.		Comparisons	Avg.	Ratios of Avg.	Std.	Ratios of Std.	Deviations of the ratios of Avg.	Deviations of the ratios of Std.
T1R1/T2R1	0.964327	1.26025	0.457219	1.08193	0.26025	0.0819343		T1R1/T2R1	1.01323	1.02429	0.497388	1.12868	0.024288	0.128681
T1R1/T2R2	1.21529	1.41714	0.494681	1.25055	0.417142	0.250546		T1R1/T2R2	1.03784	1.02214	0.440681	1.16578	0.0221391	0.165779
T1R1/T2R3	1.36659	1.2204	0.571773	1.11128	0.220404	0.111284		T1R1/T2R3	1.03566	1.00986	0.426657	1.07742	0.00986233	0.0774167
T1R2/T2R1	0.79017	1.13224	0.411433	1.02701	0.132237	0.0270121		T1R2/T2R1	1.02322	1.00246	0.535894	1.06817	0.00245588	0.0681721
T1R2/T2R2	0.960339	1.12449	0.332361	1.15584	0.124492	0.155843		T1R2/T2R2	1.01845	1.0021	0.363691	1.03287	0.00210238	0.0328676
T1R2/T2R3	1.09279	1.26548	0.423154	1.48838	0.265483	0.488384		T1R2/T2R3	1.02091	1.01904	0.365426	1.21169	0.01904	0.211689
T1R3/T2R1	0.851701	1.17392	0.469569	1.30941	0.173919	0.309407		T1R3/T2R1	1.01572	1.02976	0.531296	1.2497	0.029758	0.249699
T1R3/T2R2	1.03524	1.25055	0.37779	1.35122	0.250546	0.351217		T1R3/T2R2	1.00785	1.01445	0.352629	1.16756	0.0144465	0.167563
T1R3/T2R3	1.1722	1.16583	0.458052	1.24827	0.16583	0.248271		T1R3/T2R3	1.00957	1.02585	0.351416	1.21411	0.0258462	0.214108
T2R1/T1R1	1.17348	1.21536	10.8482	1.23791	0.215358	0.23791		T2R1/T1R1	1.0906	1.00469	7.97956	1.47349	0.00468826	0.473487
T2R2/T1R1	0.932798	1.38298	6.91509	1.02849	0.382985	0.0284896		T2R2/T1R1	1.08589	1.00226	7.69751	1.46649	0.00226216	0.466493
T2R3/T1R1	0.837127	1.07787	6.4908	1.1413	0.0778705	0.141302		T2R3/T1R1	1.08693	1.00739	7.46335	1.00865	0.00738831	0.00865468
T2R1/T1R2	1.47406	1.13792	11.2973	1.27318	0.137924	0.273177		T2R1/T1R2	1.11635	1.00242	8.96214	1.00477	0.00242062	0.00476929
T2R2/T1R2	1.13334	1.078	7.19473	1.13669	0.0779982	0.136686		T2R2/T1R2	1.08134	1.01052	8.63925	1.03137	0.0105178	0.0313696
T2R3/T1R2	1.02585	1.07267	6.75465	1.08247	0.0726657	0.0824707		T2R3/T1R2	1.08561	1.01124	8.37599	1.03987	0.0112373	0.0398656
T2R1/T1R3	1.42676	1.2155	17.4117	1.24294	0.215502	0.242937		T2R1/T1R3	1.17415	1.00781	13.605	1.50667	0.00780933	0.50667
T2R2/T1R3	1.0906	1.37631	11.0933	1.02514	0.376307	0.0251434		T2R2/T1R3	1.1351	1.00609	13.1171	1.51187	0.00609161	0.511871
T2R3/T1R3	0.984891	1.13229	10.4128	1.21245	0.132295	0.212452		T2R3/T1R3	1.138	1.00171	12.717	1.00345	0.00170731	0.00345178
		1.25802		1.56877	0.258024	0.568775				1.00434		1.03664	0.0043432	0.0366418
		1.4018		1.67132	0.401797	0.67132				1.00338		1.06917	0.00338122	0.0691663
		1.25614		1.0414	0.256144	0.0413977				1.02361		1.12314	0.0236063	0.123136
		1.21583		1.60503	0.215832	0.605028				1.07661		1.70498	0.0766083	0.704979
		1.11429		1.06537	0.114285	0.0653666				1.00096		1.03137	0.000958743	0.0313749
		1.21499		1.04044	0.214986	0.0404401				1.00421		1.12234	0.00420631	0.122342
		1.16917		1.60422	0.169167	0.604216				1.04532		1.70407	0.0453188	0.704068
		1.22544		1.04065	0.225439	0.0406486				1.00122		1.12228	0.00121827	0.122283
		1.17651		1.60424	0.176513	0.604237				1.04699		1.70393	0.0469902	0.703932
		1.30064		1.57022	0.300639	0.570219				1.03238		1.03737	0.0323763	0.037375
		1.43692		1.67252	0.43692	0.672523				1.02832		1.06998	0.0283186	0.0699793
		1.03316		1.54123	0.0331553	0.541225				1.05178		1.51805	0.0517797	0.518051
		1.10478		1.06515	0.10478	0.0651532				1.00395		1.03143	0.00394602	0.0314297
		1.03919		1.54186	0.0391898	0.541862				1.04972		1.51831	0.0497157	0.518314
		1.04159		1.54157	0.041586	0.541574				1.04827		1.51827	0.0482657	0.518273
		1.30824		1.56957	0.308236	0.56957				1.03441		1.0372	0.0344062	0.0371956
		1.44865		1.67215	0.448646	0.672145				1.03177		1.06982	0.0317658	0.0698231
		1.10733		1.06535	0.107327	0.0653526				1.00256		1.03146	0.00255919	0.0314575

## Sheet: E. coli microarray data (1)
For raw data see E-GEOD-49918 at http://www.ebi.ac.uk/arrayexpress/experiments/browse.html.
Uncorrected data															Corrected data
Avg. of deviations			0.27901												Avg. of deviations			0.101086
Comparisons	Avg.	Ratios of Avg.	Std.	Ratios of Std.	Deviations of the ratios of Avg.	Deviations of the ratios of Std.	Comparisons	Avg.	Ratios of Avg.	Std.	Ratios of Std.	Deviations of the ratios of Avg.	Deviations of the ratios of Std.		Comparisons	Avg.	Ratios of Avg.	Std.	Ratios of Std.	Deviations of the ratios of Avg.	Deviations of the ratios of Std.	Comparisons	Avg.	Ratios of Avg.	Std.	Ratios of Std.	Deviations of the ratios of Avg.	Deviations of the ratios of Std.
T1R1/T2R1	1.1432	1.10036	0.241788	1.03967	0.100364	0.0396715	T1R1/T3R1	1.11028	1.16534	0.24015	1.08292	0.165337	0.0829239		T1R1/T2R1	1.0192	1.00165	0.211954	1.0881	0.00164881	0.0880964	T1R1/T3R1	1.01999	1.00355	0.227737	1.0451	0.00354535	0.0450953
T1R1/T2R2	1.03893	1.09739	0.232562	1.30618	0.0973875	0.306181	T1R1/T3R2	0.952754	1.50468	0.221761	3.23839	0.504676	2.23839		T1R1/T2R2	1.01752	1.00678	0.230627	1.12438	0.00678037	0.124385	T1R1/T3R2	1.0236	1.02698	0.238007	1.67069	0.0269774	0.67069
T1R1/T2R3	1.25453	1.08192	0.315819	1.11095	0.0819183	0.110953	T1R1/T3R3	1.67061	1.07988	0.777701	1.14094	0.0798804	0.140936		T1R1/T2R3	1.02611	1.00249	0.238318	1.18327	0.00249369	0.183271	T1R1/T3R3	1.0475	1.00387	0.380478	1.18422	0.00386733	0.184224
T1R2/T2R1	1.05664	1.10338	0.268615	1.17102	0.103379	0.171018	T1R2/T3R1	1.02815	1.10078	0.273996	1.21953	0.100777	0.219531		T1R2/T2R1	1.02174	1.01005	0.250799	1.33545	0.010046	0.335451	T1R2/T3R1	1.02393	1.01193	0.269692	1.33899	0.0119343	0.33899
T1R2/T2R2	0.960394	1.20753	0.252109	1.358	0.207526	0.357999	T1R2/T3R2	0.880175	1.75345	0.237735	3.50693	0.753454	2.50693		T1R2/T2R2	1.01873	1.00844	0.260119	1.03335	0.00844036	0.0333504	T1R2/T3R2	1.02411	1.02335	0.262707	1.5986	0.0233493	0.598601
T1R2/T2R3	1.14739	1.08177	0.287022	1.08405	0.0817729	0.0840503	T1R2/T3R3	1.51235	1.08246	0.641689	1.07204	0.0824603	0.0720351		T1R2/T2R3	1.02137	1.00118	0.238947	1.12788	0.00118159	0.127879	T1R2/T3R3	1.03784	1.0005	0.349545	1.10378	0.000501176	0.10378
T1R3/T2R1	1.03609	1.10752	0.283138	1.096	0.107521	0.0959955	T1R3/T3R1	1.00863	1.10662	0.292871	1.10215	0.106623	0.102153		T1R3/T2R1	1.02944	1.00525	0.283055	1.21727	0.00525262	0.217268	T1R3/T3R1	1.03216	1.00556	0.304938	1.20395	0.00555868	0.203948
T1R3/T2R2	0.938067	1.09338	0.254887	1.10033	0.0933775	0.100331	T1R3/T3R2	0.860957	1.10464	0.244414	1.21196	0.104644	0.21196		T1R3/T2R2	1.02287	1.00464	0.280735	1.00264	0.00464111	0.00263598	T1R3/T3R2	1.02929	1.00931	0.286548	1.08849	0.00931433	0.0884939
T1R3/T2R3	1.12093	1.11919	0.28602	1.10419	0.119193	0.104186	T1R3/T3R3	1.47527	1.13241	0.5964	1.30399	0.132409	0.303993		T1R3/T2R3	1.02335	1.0027	0.243638	1.02232	0.00269687	0.0223208	T1R3/T3R3	1.03643	1.01068	0.321841	1.18219	0.0106848	0.182191
T2R1/T1R1	0.909656	1.10022	0.194826	1.06547	0.100216	0.0654727	T3R1/T1R1	0.9333	1.16812	0.179278	1.15253	0.168121	0.152525		T2R1/T1R1	1.01492	1.00296	0.197818	1.03716	0.00296151	0.0371595	T3R1/T1R1	1.01513	1.00018	0.189083	1.02659	0.000180276	0.0265859
T2R2/T1R1	1.00908	1.08589	0.245654	1.06852	0.0858863	0.068524	T3R2/T1R1	1.09591	1.47094	0.237745	2.34196	0.470945	1.34196		T2R2/T1R1	1.0252	1.00036	0.232036	1.04961	0.000363527	0.0496051	T3R2/T1R1	1.01907	1.01358	0.225199	1.29609	0.0135803	0.296093
T2R3/T1R1	0.843594	1.01984	0.232677	1.05407	0.0198362	0.0540662	T3R3/T1R1	0.688795	1.01935	0.238859	1.06889	0.0193505	0.0688861		T2R3/T1R1	1.02462	1.00753	0.27059	1.12861	0.00753354	0.128609	T3R3/T1R1	1.04776	1.00804	0.321447	1.13069	0.0080359	0.13069
T2R1/T1R2	0.996753	1.19471	0.235901	1.13848	0.19471	0.138483	T3R1/T1R2	1.02481	1.71824	0.236769	2.69917	0.718241	1.69917		T2R1/T1R2	1.0206	1.0026	0.20835	1.08861	0.00259704	0.0886078	T3R1/T1R2	1.0226	1.0134	0.214478	1.33055	0.0133976	0.330551
T2R2/T1R2	1.10697	1.0238	0.301847	1.01102	0.0238013	0.0110191	T3R2/T1R2	1.20041	1.02232	0.288928	1.02809	0.0223216	0.0280944		T2R2/T1R2	1.03005	1.00407	0.238744	1.07925	0.00406622	0.0792549	T3R2/T1R2	1.02315	1.00505	0.229939	1.09075	0.00505497	0.0907501
T2R3/T1R2	0.914499	1.02361	0.229609	1.0035	0.0236104	0.00350322	T3R3/T1R2	0.74226	1.02513	0.236746	1.07594	0.0251349	0.0759374		T2R3/T1R2	1.02313	1.00194	0.24496	1.01963	0.00193901	0.0196331	T3R3/T1R2	1.04402	1.00136	0.298226	1.08608	0.00135779	0.0860799
T2R1/T1R3	1.02105	1.10449	0.252765	1.11084	0.104494	0.110838	T3R1/T1R3	1.04958	1.17153	0.252152	1.19825	0.171525	0.198254		T2R1/T1R3	1.0208	1.00643	0.227084	1.00826	0.00642502	0.00826361	T3R1/T1R3	1.02296	1.00279	0.234143	1.06418	0.00278515	0.0641763
T2R2/T1R3	1.1281	1.08188	0.288392	1.01018	0.0818824	0.0101774	T3R2/T1R3	1.22551	1.46265	0.28569	2.03639	0.462645	1.03639		T2R2/T1R3	1.02618	1.00595	0.233351	1.16178	0.00594927	0.161785	T3R2/T1R3	1.02037	1.00414	0.231888	1.05543	0.00413676	0.0554333
T2R3/T1R3	0.932913	1.19493	0.219907	1.12214	0.194932	0.122144	T3R3/T1R3	0.758226	1.71353	0.241137	2.44012	0.713526	1.44012		T2R3/T1R3	1.01765	1.00047	0.229684	1.15226	0.000472942	0.152263	T3R3/T1R3	1.03718	1.00693	0.285147	1.12317	0.00693343	0.123167
		1.1093		1.26089	0.1093	0.260888			1.17424		1.32612	0.174236	0.326123				1.01013		1.17298	0.0101281	0.172976			1.00388		1.191	0.00387635	0.191003
		1.07831		1.19428	0.0783097	0.194277			1.35498		1.33234	0.354976	0.33234				1.00955		1.36787	0.00955484	0.367874			1.03214		1.70003	0.032144	0.700025
		1.09575		1.21083	0.095747	0.210826			1.09805		1.32068	0.0980521	0.320679				1.00559		1.05324	0.00559055	0.0532404			1.00736		1.1343	0.00735955	0.134305
		1.12246		1.29738	0.122457	0.297385			1.12459		1.40648	0.124591	0.406484				1.00579		1.14794	0.00579074	0.147944			1.00771		1.2383	0.00771389	0.238303
		1.19617		1.05578	0.196169	0.0557758			1.59106		1.00469	0.591061	0.00468833				1.00057		1.16616	0.000567869	0.166156			1.02816		1.42739	0.0281585	0.42739
		1.09701		1.22875	0.0970098	0.228747			1.09535		1.21529	0.0953547	0.215286				1.00472		1.02891	0.00472326	0.0289121			1.004		1.02105	0.00400013	0.0210474
		1.11795		1.17397	0.117951	0.173975			1.11826		1.20167	0.118255	0.201668				1.00095		1.00567	0.000950936	0.00566795			1.00127		1.0297	0.00127488	0.0297033
		1.08405		1.01336	0.08405	0.0133581			1.07762		1.00893	0.0776221	0.00892685				1.00145		1.10463	0.00145415	0.104626			1.00358		1.07786	0.00358241	0.0778642
		1.10588		1.05807	0.105879	0.0580693			1.1008		1.00953	0.100802	0.00953469				1.00685		1.1781	0.00685429	0.178095			1.01021		1.1273	0.0102053	0.127301
		1.11058		1.27955	0.110579	0.27955			1.17135		1.2203	0.171351	0.220296				1.00926		1.14588	0.00925693	0.145882			1.00053		1.07208	0.000528552	0.0720842
		1.08994		1.0274	0.0899448	0.0274007			1.38066		1.0001	0.380664	9.65192e-05				1.00248		1.17572	0.00248449	0.175718			1.02095		1.39047	0.020946	0.39047
		1.02438		1.07149	0.0243764	0.0714872			1.02417		1.06497	0.0241693	0.0649703				1.0002		1.08992	0.000199072	0.0899163			1.00035		1.09168	0.000351753	0.0916844
		1.21047		1.31461	0.21047	0.31461			1.61724		1.22041	0.617242	0.220413				1.00676		1.02604	0.00675565	0.0260372			1.02041		1.29698	0.0204066	0.296978
		1.01909		1.04666	0.0190893	0.0466551			1.02091		1.01133	0.0209068	0.0113334				1.00377		1.02311	0.00376874	0.0231132			1.00272		1.00848	0.00272178	0.00847744
		1.02014		1.04412	0.0201366	0.0441218			1.02151		1.01855	0.0215099	0.0185467				1.00539		1.06651	0.0053923	0.06651			1.0066		1.04587	0.00659929	0.0458652
		1.10485		1.14095	0.104847	0.14095			1.16762		1.13301	0.16762	0.133009				1.00527		1.0276	0.00526747	0.0275979			1.00254		1.00972	0.0025446	0.00972252
		1.09447		1.14942	0.0944747	0.149418			1.38426		1.04568	0.384259	0.0456793				1.0031		1.01145	0.00310025	0.0114515			1.0139		1.21784	0.013896	0.217836
		1.20923		1.31143	0.209227	0.311428			1.61629		1.18476	0.616287	0.184764				1.00838		1.01596	0.00838405	0.0159636			1.01648		1.22968	0.0164759	0.229676
Comparisons	Avg.	Ratios of Avg.	Std.	Ratios of Std.	Deviations of the ratios of Avg.	Deviations of the ratios of Std.	Comparisons	Avg.	Ratios of Avg.	Std.	Ratios of Std.	Deviations of the ratios of Avg.	Deviations of the ratios of Std.		Comparisons	Avg.	Ratios of Avg.	Std.	Ratios of Std.	Deviations of the ratios of Avg.	Deviations of the ratios of Std.	Comparisons	Avg.	Ratios of Avg.	Std.	Ratios of Std.	Deviations of the ratios of Avg.	Deviations of the ratios of Std.
T2R1/T3R1	0.981935	1.16092	0.143904	1.12623	0.160916	0.126234	T1R1/T4R1	1.59439	1.17988	0.525974	1.2286	0.179882	0.228596		T2R1/T3R1	1.00832	1.00314	0.137674	1.14157	0.00314321	0.141567	T1R1/T4R1	1.03537	1.00162	0.309327	1.02298	0.0016158	0.0229764
T2R1/T3R2	0.845828	1.54112	0.16207	5.47062	0.541116	4.47062	T1R1/T4R2	1.35131	1.12401	0.42811	1.25397	0.124008	0.253973		T2R1/T3R2	1.01149	1.03783	0.157164	2.8643	0.0378334	1.8643	T1R1/T4R2	1.0337	1.00324	0.316435	1.05621	0.0032384	0.056205
T2R1/T3R3	1.51328	1.10578	0.787246	1.19766	0.105783	0.197658	T1R1/T4R3	1.41849	1.09058	0.419446	1.07816	0.0905795	0.0781584		T2R1/T3R3	1.04647	1.00818	0.394339	1.16368	0.00817829	0.163683	T1R1/T4R3	1.03203	1.0023	0.292867	1.0106	0.00229686	0.0105959
T2R2/T3R1	1.08581	1.06739	0.172348	1.60396	0.0673941	0.603964	T1R2/T4R1	1.46197	1.11489	0.487845	1.08744	0.114887	0.0874429		T2R2/T3R1	1.01657	1.01601	0.160209	1.76068	0.0160103	0.760677	T1R2/T4R1	1.033	1.00046	0.312605	1.02515	0.000461524	0.0251488
T2R2/T3R2	0.927422	1.78911	0.134303	4.85745	0.789105	3.85745	T1R2/T4R2	1.2403	1.04971	0.399837	1.02066	0.0497095	0.0206551		T2R2/T3R2	1.01229	1.03458	0.117196	2.50909	0.0345815	1.50909	T1R2/T4R2	1.03037	1.00162	0.315613	1.08047	0.00161999	0.0804728
T2R2/T3R3	1.66704	1.09647	0.869501	1.20675	0.0964659	0.206748	T1R2/T4R3	1.30412	1.08951	0.402409	1.07071	0.0895093	0.0707112		T2R2/T3R3	1.04691	1.00079	0.389415	1.34103	0.000791146	0.341028	T1R2/T4R3	1.0296	1.00323	0.297991	1.0026	0.00323091	0.00260305
T2R3/T3R1	0.919937	1.085	0.230817	1.0082	0.0850004	0.00820051	T1R3/T4R1	1.43009	1.11615	0.48368	1.09775	0.116148	0.097748		T2R3/T3R1	1.02446	1.00218	0.242399	1.0875	0.00218158	0.0874951	T1R3/T4R1	1.03585	1.00189	0.317107	1.00277	0.00189184	0.00276737
T2R3/T3R2	0.779565	1.10161	0.160752	1.10448	0.101612	0.104485	T1R3/T4R2	1.21069	1.0877	0.389989	1.04234	0.0876964	0.0423375		T2R3/T3R2	1.01369	1.00042	0.170915	1.01264	0.000420441	0.0126438	T1R3/T4R2	1.03175	1.00236	0.315561	1.0175	0.00236338	0.0174961
T2R3/T3R3	1.30937	1.15572	0.385671	2.04124	0.155724	1.04124	T1R3/T4R3	1.27254	1.11469	0.39186	1.0704	0.114687	0.0703973		T2R3/T3R3	1.0154	1.03059	0.22987	1.71548	0.0305913	0.715483	T1R3/T4R3	1.03094	1.00106	0.298549	1.0194	0.00106014	0.0194007
T3R1/T2R1	1.03852	1.17078	0.142356	1.28328	0.17078	0.283279	T4R1/T1R1	0.679557	1.17872	0.196503	1.22011	0.178725	0.22011		T3R1/T2R1	1.00883	1.00422	0.129619	1.36701	0.00422481	0.367009	T4R1/T1R1	1.03315	1.00255	0.279228	1.00962	0.00254921	0.00962259
T3R2/T2R1	1.22362	1.5353	0.225747	5.04503	0.535303	4.04503	T4R2/T1R1	0.796512	1.12104	0.227381	1.21231	0.121037	0.212311		T3R2/T2R1	1.01091	1.02985	0.150646	2.43068	0.0298474	1.43068	T4R2/T1R1	1.03714	1.0033	0.29497	1.04904	0.00330499	0.0490424
T3R3/T2R1	0.777042	1.18031	0.257893	1.33925	0.180306	0.33925	T4R3/T1R1	0.753141	1.02229	0.201651	1.00861	0.0222885	0.00861145		T3R3/T2R1	1.04591	1.00777	0.280357	1.51302	0.00776844	0.513021	T4R3/T1R1	1.03325	1.00276	0.286432	1.0144	0.00275945	0.0144003
T3R1/T2R2	0.941897	1.7975	0.13886	6.47417	0.797503	5.47417	T4R1/T1R2	0.739451	1.05146	0.21502	1.00643	0.0514591	0.0064333		T3R1/T2R2	1.00601	1.0342	0.151152	3.32275	0.0341983	2.32275	T4R1/T1R2	1.03585	1.00075	0.284957	1.05914	0.000753853	0.0591369
T3R2/T2R2	1.10111	1.18967	0.161736	1.19693	0.189666	0.196933	T4R2/T1R2	0.867781	1.02445	0.252321	1.02525	0.0244498	0.0252513		T3R2/T2R2	1.00105	1.00139	0.117302	1.45836	0.00138933	0.458361	T4R2/T1R2	1.03869	1.00134	0.293514	1.00016	0.00133654	0.000163897
T3R3/T2R2	0.701907	1.27316	0.225939	2.25451	0.27316	1.25451	T4R3/T1R2	0.821703	1.02481	0.227612	1.02692	0.0248145	0.0269201		T3R3/T2R2	1.03437	1.03102	0.252962	1.69406	0.0310246	0.694063	T4R3/T1R2	1.03535	1.0013	0.285617	1.00187	0.00130186	0.00187188
T3R1/T2R3	1.15434	1.18006	0.300921	1.43586	0.180064	0.435863	T4R1/T1R3	0.755907	1.18122	0.222363	1.24024	0.181216	0.240239		T3R1/T2R3	1.02441	1.01062	0.229934	1.41824	0.010622	0.418244	T4R1/T1R3	1.0316	1.00397	0.284057	1.0049	0.00397385	0.00489682
T3R2/T2R3	1.33693	1.42333	0.277452	1.67089	0.423331	0.670894	T4R2/T1R3	0.88457	1.12381	0.245299	1.23432	0.123807	0.234317		T3R2/T2R3	1.01303	1.00892	0.165678	1.0545	0.00892042	0.0545026	T4R2/T1R3	1.03264	1.00477	0.280682	1.06216	0.00476549	0.0621606
T3R3/T2R3	0.811103	1.67962	0.177309	2.39917	0.679622	1.39917	T4R3/T1R3	0.83698	1.05108	0.215785	1.0048	0.0510849	0.00479779		T3R3/T2R3	1.022	1.00169	0.181833	1.34494	0.00168651	0.344942	T4R3/T1R3	1.02889	1.00079	0.268153	1.05698	0.00078851	0.0569848
		1.17823		1.58579	0.178233	0.585795			1.17211		1.15713	0.172105	0.157135				1.00206		1.16223	0.00206077	0.162226			1.00386		1.05637	0.00386231	0.0563739
		1.33651		1.81161	0.33651	0.811608			1.10828		1.0262	0.108283	0.0261988				1.03675		2.16294	0.0367538	1.16294			1.00009		1.0258	9.00215e-05	0.0257971
		1.10259		1.02517	0.102588	0.0251737			1.08814		1.09423	0.0881367	0.0942288				1.0028		1.16613	0.0027961	0.166131			1.00261		1.02052	0.00261163	0.0205163
		1.11152		2.11387	0.111519	1.11387			1.11235		1.1316	0.112354	0.1316				1.01544		1.77393	0.015444	0.773925			1.0015		1.01729	0.00150181	0.0172935
		1.57472		1.1424	0.57472	0.142398			1.05759		1.12759	0.0575869	0.127593				1.03462		1.86103	0.0346216	0.861031			1.00377		1.02981	0.00377195	0.0298078
		1.11126		1.39578	0.11126	0.395777			1.08948		1.10969	0.0894759	0.109685				1.00984		1.28426	0.0098439	0.284264			1.00149		1.00496	0.00148754	0.00496082
		1.0926		1.22904	0.0925956	0.229037			1.11055		1.0788	0.110555	0.0788033				1.0021		1.09978	0.00209601	0.0997815			1.00436		1.0509	0.00435796	0.0509044
		1.10704		1.14143	0.107045	0.141427			1.09104		1.12874	0.0910352	0.12874				1.01115		1.1083	0.0111518	0.108298			1.00203		1.00285	0.00203416	0.00285425
		1.04383		1.45449	0.0438336	0.454486			1.11132		1.07009	0.111319	0.0700902				1.02339		1.54184	0.0233942	0.541838			1.00424		1.06816	0.00423939	0.0681643
		1.16904		1.16474	0.169039	0.164738			1.17355		1.17348	0.173548	0.17348				1.00496		1.28858	0.00495717	0.288579			1.00274		1.03003	0.00273682	0.0300269
		1.34191		1.6271	0.341912	0.627097			1.11123		1.05856	0.111235	0.0585649				1.02819		1.67356	0.0281865	0.673556			1.00049		1.00231	0.000486226	0.00231378
		1.22555		2.16708	0.225548	1.16708			1.02226		1.03415	0.0222553	0.0341534				1.01828		1.52121	0.0182833	0.521206			1.00412		1.00317	0.00411735	0.00316808
		1.56875		1.39696	0.568748	0.396963			1.05608		1.10856	0.0560753	0.108557				1.03328		2.15651	0.0332834	1.15651			1.00322		1.02765	0.00322438	0.0276492
		1.21416		1.71546	0.214158	0.715461			1.01935		1.02863	0.0193478	0.028626				1.01196		1.41241	0.0119605	0.41241			1.00585		1.04572	0.00585198	0.0457168
		1.15557		1.27427	0.155571	0.274269			1.01859		1.05481	0.0185914	0.0548087				1.01211		1.39118	0.0121074	0.391176			1.00628		1.06512	0.00628218	0.0651242
		1.15817		1.08459	0.158174	0.0845902			1.17021		1.10315	0.17021	0.103146				1.01124		1.38784	0.0112362	0.387837			1.00101		1.01203	0.00100757	0.0120263
		1.42317		1.69716	0.423173	0.69716			1.10725		1.03048	0.107252	0.0304838				1.00236		1.26453	0.00235899	0.264533			1.00264		1.05931	0.00264322	0.0593094
		1.64828		1.56479	0.648282	0.564794			1.05686		1.13677	0.0568595	0.136774				1.00886		1.09751	0.00885627	0.0975096			1.00365		1.04672	0.00365346	0.0467212
Comparisons	Avg.	Ratios of Avg.	Std.	Ratios of Std.	Deviations of the ratios of Avg.	Deviations of the ratios of Std.	Comparisons	Avg.	Ratios of Avg.	Std.	Ratios of Std.	Deviations of the ratios of Avg.	Deviations of the ratios of Std.		Comparisons	Avg.	Ratios of Avg.	Std.	Ratios of Std.	Deviations of the ratios of Avg.	Deviations of the ratios of Std.	Comparisons	Avg.	Ratios of Avg.	Std.	Ratios of Std.	Deviations of the ratios of Avg.	Deviations of the ratios of Std.
T2R1/T4R1	1.42247	1.18247	0.472865	1.29862	0.182474	0.298618	T3R1/T4R1	1.45216	1.17996	0.457841	1.28564	0.179965	0.285638		T2R1/T4R1	1.02738	1.00375	0.276282	1.03759	0.0037452	0.0375856	T3R1/T4R1	1.02448	1.00089	0.277631	1.00459	0.000889467	0.00458943
T2R1/T4R2	1.20296	1.12617	0.364129	1.33152	0.126169	0.331521	T3R1/T4R2	1.23069	1.12343	0.35612	1.33737	0.123425	0.33737		T2R1/T4R2	1.02355	1.00553	0.266274	1.14083	0.00553022	0.140834	T3R1/T4R2	1.02357	1.00199	0.276363	1.1064	0.00198668	0.106403
T2R1/T4R3	1.2631	1.10048	0.355132	1.05836	0.100476	0.05836	T3R1/T4R3	1.29262	1.16244	0.342344	1.01254	0.162437	0.0125386		T2R1/T4R3	1.02173	1.00178	0.242175	1.0381	0.00177503	0.0380959	T3R1/T4R3	1.02244	1.006	0.250931	1.17541	0.00600117	0.175412
T2R2/T4R1	1.56539	1.10453	0.500462	1.37811	0.104528	0.378106	T3R2/T4R1	1.68805	1.42821	0.452172	1.89824	0.428206	0.898242		T2R2/T4R1	1.0292	1.00623	0.266143	1.14429	0.00622653	0.144292	T3R2/T4R1	1.01836	1.00346	0.236199	1.39331	0.00345553	0.393306
T2R2/T4R2	1.319	1.05	0.362826	1.02534	0.0499965	0.0253366	T3R2/T4R2	1.42336	1.05033	0.318309	1.04024	0.0503277	0.0402384		T2R2/T4R2	1.02332	1.00178	0.244008	1.09951	0.00177837	0.0995085	T3R2/T4R2	1.01259	1.0011	0.21505	1.10135	0.00109624	0.101349
T2R2/T4R3	1.38426	1.09647	0.348558	1.00359	0.0964675	0.00359289	T3R2/T4R3	1.49394	1.15656	0.296063	1.11879	0.15656	0.118787		T2R2/T4R3	1.02148	1.00022	0.220096	1.09125	0.000218616	0.0912488	T3R2/T4R3	1.01192	1.01084	0.194337	1.28511	0.0108379	0.285109
T2R3/T4R1	1.28785	1.10499	0.343127	1.51844	0.104989	0.518437	T3R3/T4R1	1.01678	1.42296	0.241192	1.84174	0.422965	0.841737		T2R3/T4R1	1.02102	1.01001	0.241443	1.31138	0.0100069	0.311381	T3R3/T4R1	1.02095	1.00816	0.199261	1.59525	0.0081585	0.595247
T2R3/T4R2	1.08866	1.09592	0.239805	1.01886	0.0959186	0.0188601	T3R3/T4R2	0.864874	1.15574	0.193361	1.15632	0.155741	0.156325		T2R3/T4R2	1.0134	1.00025	0.203048	1.10032	0.000248278	0.100315	T3R3/T4R2	1.01528	1.0104	0.173241	1.29122	0.0103969	0.291219
T2R3/T4R3	1.14733	1.1009	0.251462	1.41227	0.100902	0.412266	T3R3/T4R3	0.915613	1.41176	0.218396	1.56754	0.411757	0.567539		T2R3/T4R3	1.01437	1.00725	0.196934	1.22973	0.0072541	0.229728	T3R3/T4R3	1.01988	1.00251	0.187398	1.33903	0.00251233	0.33903
T4R1/T2R1	0.759393	1.1868	0.187322	1.37934	0.186797	0.379344	T4R1/T3R1	0.7323	1.18596	0.153762	1.42054	0.185961	0.420543		T4R1/T2R1	1.02778	1.00575	0.225301	1.09071	0.0057467	0.0907123	T4R1/T3R1	1.02184	1.0057	0.187802	1.09834	0.00570162	0.0983446
T4R2/T2R1	0.889053	1.13085	0.212093	1.43581	0.130853	0.435807	T4R2/T3R1	0.859114	1.12993	0.180426	1.52728	0.129934	0.527284		T4R2/T2R1	1.02959	1.00757	0.227969	1.20921	0.00756516	0.209211	T4R2/T3R1	1.02708	1.00636	0.21157	1.21541	0.00636483	0.215412
T4R3/T2R1	0.841729	1.21551	0.195009	1.45853	0.215507	0.458532	T4R3/T3R1	0.813997	1.6602	0.169249	1.87474	0.6602	0.874735		T4R3/T2R1	1.02574	1.00801	0.221424	1.1023	0.00801261	0.102299	T4R3/T3R1	1.02469	1.00254	0.215844	1.18538	0.00253687	0.185377
T4R1/T2R2	0.686447	1.04947	0.167375	1.04093	0.0494708	0.0409346	T4R1/T3R2	0.625375	1.04958	0.138144	1.07514	0.0495839	0.0751411		T4R1/T2R2	1.01829	1.00181	0.205054	1.10864	0.00180807	0.108644	T4R1/T3R2	1.01929	1.00066	0.178026	1.10658	0.000659441	0.106585
T4R2/T2R2	0.800289	1.21158	0.170376	1.513	0.211584	0.513001	T4R2/T3R2	0.728545	1.64574	0.12656	1.64619	0.645744	0.646191		T4R2/T2R2	1.01807	1.00979	0.195001	1.20173	0.00978614	0.201726	T4R2/T3R2	1.01863	1.00266	0.160079	1.24133	0.00265772	0.241332
T4R3/T2R2	0.756966	1.2065	0.150368	1.38612	0.206499	0.386123	T4R3/T3R2	0.688989	1.63163	0.106346	1.35562	0.631625	0.355622		T4R3/T2R2	1.01363	1.007	0.180313	1.11761	0.00700409	0.117614	T4R3/T3R2	1.01554	1.00786	0.153703	1.03703	0.00786477	0.0370276
T4R1/T2R3	0.818005	1.18297	0.177093	1.43086	0.182967	0.430855	T4R1/T3R3	1.04112	1.17563	0.259555	1.24737	0.175634	0.247368		T4R1/T2R3	1.02277	1.00752	0.205722	1.18909	0.00751624	0.189094	T4R1/T3R3	1.01531	1.00558	0.196548	1.15019	0.00558041	0.150191
T4R2/T2R3	0.957289	1.12247	0.193977	1.36453	0.122472	0.364526	T4R2/T3R3	1.22663	1.11049	0.332882	1.10438	0.110486	0.104379		T4R2/T2R3	1.0212	1.00656	0.188699	1.22601	0.00655709	0.226012	T4R2/T3R3	1.01552	1.00104	0.192075	1.0633	0.00104486	0.0633029
T4R3/T2R3	0.908653	1.05389	0.185737	1.04861	0.0538943	0.0486098	T4R3/T3R3	1.17112	1.05867	0.350867	1.12947	0.0586663	0.129474		T4R3/T2R3	1.01914	1.00095	0.187155	1.03105	0.00095291	0.031047	T4R3/T3R3	1.01739	1.00453	0.213877	1.08171	0.00453081	0.0817148
		1.17074		1.13224	0.170743	0.132238			1.17317		1.17341	0.173172	0.173413				1.00175		1.01184	0.00175442	0.0118413			1.00513		1.12656	0.00512548	0.126561
		1.10842		1.04103	0.108424	0.0410341			1.11156		1.10072	0.111562	0.100722				1.002		1.01751	0.00199516	0.017511			1.00279		1.14932	0.0027916	0.149319
		1.10627		1.11917	0.106265	0.119173			1.17098		1.11306	0.170977	0.113055				1.00932		1.09874	0.00932092	0.0987405			1.0025		1.05491	0.00249908	0.0549125
		1.07718		1.05776	0.0771836	0.0577598			1.42171		1.68803	0.421713	0.688027				1.00491		1.09517	0.00490588	0.0951736			1.00643		1.04657	0.00643359	0.0465723
		1.05622		1.08761	0.0562232	0.0876094			1.05543		1.06604	0.0554265	0.0660396				1.00375		1.02956	0.00375308	0.0295596			1.00233		1.0202	0.00232738	0.0202016
		1.11092		1.24485	0.110916	0.244851			1.17922		1.42562	0.179218	0.425624				1.01131		1.16907	0.0113149	0.169066			1.0083		1.32166	0.00829557	0.321665
		1.07675		1.0934	0.0767506	0.0933957			1.42778		1.84497	0.427784	0.844971				1.00821		1.20811	0.008209	0.208108			1.01138		1.1015	0.0113833	0.1015
		1.11198		1.29688	0.111977	0.296876			1.18144		1.5915	0.181436	0.591496				1.01194		1.228	0.0119437	0.227996			1.00902		1.4043	0.00901709	0.404296
		1.07951		1.04992	0.0795085	0.0499157			1.43873		2.07308	0.438734	1.07308				1.00647		1.18311	0.00647268	0.183108			1.00718		1.0092	0.00718256	0.00919724
		1.16584		1.01793	0.165842	0.0179291			1.16497		1.09153	0.164972	0.0915337				1.00022		1.05155	0.000220725	0.0515542			1.00065		1.11212	0.000653217	0.112116
		1.10273		1.11311	0.10273	0.113106			1.10172		1.29901	0.101721	0.299006				1.0046		1.13721	0.00459888	0.137211			1.0037		1.15825	0.00369984	0.158248
		1.19165		1.05806	0.191651	0.0580593			1.66479		1.87887	0.664793	0.878867				1.00439		1.00326	0.00439349	0.0032569			1.00392		1.10404	0.0039247	0.104042
		1.05723		1.13306	0.057232	0.133063			1.05741		1.19007	0.0574117	0.190074				1.00438		1.08146	0.00437718	0.0814571			1.00304		1.04148	0.00304463	0.0414815
		1.19618		1.13852	0.196179	0.138519			1.68367		2.63023	0.683669	1.63023				1.00308		1.0334	0.00308059	0.0333955			1.00306		1.19988	0.00306235	0.199877
		1.20039		1.23522	0.200388	0.235219			1.69977		3.29929	0.699772	2.29929				1.00544		1.03794	0.00543581	0.0379409			1.00182		1.3915	0.00182145	0.391498
		1.17027		1.09534	0.170272	0.0953367			1.17818		1.28251	0.178182	0.282511				1.00153		1.09021	0.00152988	0.0902105			1.00021		1.02329	0.000206366	0.0232905
		1.11082		1.04881	0.110816	0.0488119			1.12487		1.3518	0.124869	0.351803				1.00356		1.09921	0.00355742	0.0992095			1.00205		1.08817	0.00204589	0.0881666
		1.05352		1.04436	0.0535247	0.0443595			1.04739		1.05403	0.0473941	0.0540285				1.00202		1.00825	0.00202444	0.00825438			1.00184		1.11351	0.00183914	0.113511

## Sheet: E. coli microarray data (2)
For raw data see E-GEOD-24524 at http://www.ebi.ac.uk/arrayexpress/experiments/browse.html.
Uncorrected data								Corrected data
Avg. of deviations			0.215147					Avg. of deviations			0.147448
Comparisons	Avg.	Ratios of Avg.	Std.	Ratios of Std.	Deviations of the ratios of Avg.	Deviations of the ratios of Std.		Comparisons	Avg.	Ratios of Avg.	Std.	Ratios of Std.	Deviations of the ratios of Avg.	Deviations of the ratios of Std.
T1R1/T2R1	1.46533	1.01801	1.99622	1.04652	0.0180138	0.0465152		T1R1/T2R1	1.15545	1.00423	1.44432	1.01732	0.00423087	0.0173242
T1R1/T2R2	1.49173	1.23613	2.08907	1.4546	0.236132	0.454599		T1R1/T2R2	1.15058	1.00761	1.41973	1.16338	0.00761222	0.163384
T1R2/T2R1	1.18542	1.24003	1.37235	1.45613	0.240029	0.45613		T1R2/T2R1	1.14672	1.00722	1.24149	1.15402	0.007217	0.154025
T1R2/T2R2	1.20298	1.01481	1.43468	1.04542	0.0148143	0.0454152		T1R2/T2R2	1.14234	1.00384	1.23024	1.00914	0.00383698	0.00914043
T2R1/T1R1	0.949656	1.01086	2.83626	1.00995	0.0108627	0.0099475		T2R1/T1R1	1.17977	1.00095	3.36368	1.0174	0.000952738	0.0174003
T2R2/T1R1	0.939451	1.22672	2.86448	1.40554	0.226722	0.40554		T2R2/T1R1	1.18089	1.00253	3.42221	1.05468	0.00253044	0.0546782
T2R1/T1R2	1.16496	1.22392	3.98648	1.41049	0.223917	0.410493		T2R1/T1R2	1.18275	1.00298	3.54761	1.05873	0.00297765	0.0587263
T2R2/T1R2	1.14981	1.01318	4.04032	1.01351	0.0131796	0.0135069		T2R2/T1R2	1.18441	1.0014	3.62319	1.02131	0.00139924	0.0213053
T1R1/T3R1	1.07402	1.17204	2.44627	1.3408	0.172039	0.340798		T1R1/T3R1	1.17956	1.00221	2.51752	1.056	0.0022066	0.0559962
T1R1/T3R2	0.91637	1.23273	1.82448	1.34913	0.232726	0.349126		T1R1/T3R2	1.17696	1.0056	2.38403	1.07256	0.00560015	0.0725603
T1R2/T3R1	0.871257	1.22838	1.81322	1.33236	0.228383	0.332364		T1R2/T3R1	1.17299	1.00663	2.34721	1.06197	0.00663439	0.0619657
T1R2/T3R2	0.745997	1.16791	1.36936	1.32414	0.16791	0.324139		T1R2/T3R2	1.16921	1.00324	2.24492	1.04557	0.00323736	0.0455652
T3R1/T1R1	1.20184	1.15682	1.42625	1.14815	0.156818	0.148149		T3R1/T1R1	1.07825	1.00266	1.18869	1.02977	0.00266441	0.0297745
T3R2/T1R1	1.39031	1.21253	1.63755	1.22096	0.212532	0.220957		T3R2/T1R1	1.07538	1.00375	1.22409	1.03689	0.00374859	0.0368855
T3R1/T1R2	1.45727	1.21343	1.7414	1.20692	0.213434	0.206925		T3R1/T1R2	1.07422	1.00544	1.14641	1.04856	0.00544445	0.0485554
T3R2/T1R2	1.68705	1.15768	1.9764	1.13495	0.157678	0.134953		T3R2/T1R2	1.06956	1.00436	1.1674	1.01831	0.00435844	0.0183137
T2R1/T3R1	0.863305	1.1164	2.07842	1.16479	0.116403	0.164791		T2R1/T3R1	1.19143	1.04488	2.67555	1.48066	0.0448819	0.480663
T2R1/T3R2	0.773292	1.0181	2.42093	1.04339	0.0180996	0.0433908		T2R1/T3R2	1.24491	1.0051	3.96159	1.04033	0.00509732	0.040335
T2R2/T3R1	0.847958	1.01482	1.99199	1.00615	0.0148228	0.00615494		T2R2/T3R1	1.18539	1.00386	2.57182	1.00113	0.00386244	0.00112697
T2R2/T3R2	0.761997	1.11281	2.40612	1.2079	0.112809	0.207898		T2R2/T3R2	1.24012	1.04617	3.96606	1.54212	0.0461673	0.542122
T3R1/T2R1	1.54735	1.16297	1.98451	1.17457	0.162969	0.174574		T3R1/T2R1	1.10853	1.00305	1.32925	1.06048	0.00304763	0.0604823
T3R2/T2R1	1.79952	1.01311	2.33096	1.01937	0.0131064	0.0193672		T3R2/T2R1	1.1119	1.00285	1.40965	1.10392	0.00284858	0.103917
T3R1/T2R2	1.56763	1.01405	2.02295	1.02168	0.014053	0.0216813		T3R1/T2R2	1.10538	1.00344	1.46738	1.10951	0.00344121	0.109514
T3R2/T2R2	1.8248	1.16406	2.3815	1.17724	0.164056	0.177241		T3R2/T2R2	1.10809	1.00246	1.56402	1.06586	0.00245524	0.0658596
T1R1/T4R1	1.06698	1.13324	2.49632	1.10761	0.133241	0.107614		T1R1/T4R1	1.21793	1.0135	2.81217	1.06729	0.0135041	0.0672866
T1R1/T4R2	0.941532	1.23718	2.25378	1.36661	0.237176	0.366614		T1R1/T4R2	1.23437	1.01432	3.00139	1.09528	0.0143203	0.0952773
T1R2/T4R1	0.862433	1.24386	1.82664	1.37445	0.243862	0.374448		T1R2/T4R1	1.20073	1.01629	2.56754	1.10144	0.0162862	0.101445
T1R2/T4R2	0.756942	1.13936	1.63977	1.11396	0.139365	0.113963		T1R2/T4R2	1.21459	1.01154	2.72496	1.06131	0.0115436	0.0613105
T4R1/T1R1	1.3445	1.14241	4.18505	1.06126	0.14241	0.061259		T4R1/T1R1	1.16962	1.00317	3.76418	1.01294	0.00316505	0.0129352
T4R2/T1R1	1.53597	1.22831	4.44142	1.41816	0.228307	0.418163		T4R2/T1R1	1.17332	1.00163	3.81287	1.07122	0.00162741	0.0712197
T4R1/T1R2	1.65146	1.22234	5.93509	1.42211	0.222336	0.422111		T4R1/T1R2	1.16771	1.00226	4.03227	1.07607	0.00226267	0.0760665
T4R2/T1R2	1.87747	1.13686	6.3162	1.06421	0.136858	0.0642136		T4R2/T1R2	1.17067	1.00253	4.10291	1.01752	0.00252922	0.0175182
T2R1/T4R1	0.810411	1.15	1.40158	1.1697	0.149995	0.169703		T2R1/T4R1	1.15937	1.00016	1.99853	1.00593	0.000164253	0.00593135
T2R1/T4R2	0.704708	1.16939	1.19824	1.22994	0.169393	0.229936		T2R1/T4R2	1.15956	1.00459	2.01038	1.0442	0.00459025	0.0442
T2R2/T4R1	0.693018	1.01687	1.13955	1.05149	0.0168679	0.0514949		T2R2/T4R1	1.15407	1.00476	1.91393	1.05039	0.00475525	0.0503935
T2R2/T4R2	0.693018	1	1.13955	1	0	0		T2R2/T4R2	1.15407	1	1.91393	1	0	0
T4R1/T2R1	1.60057	1.13372	2.05943	1.03929	0.133724	0.0392855		T4R1/T2R1	1.10481	1.00352	1.34038	1.03086	0.00351809	0.0308579
T4R2/T2R1	1.8146	1.01323	2.14033	1.00239	0.0132312	0.00238851		T4R2/T2R1	1.10094	1.00406	1.30026	1.07649	0.00405559	0.0764936
T4R1/T2R2	1.62174	1.01241	2.06435	1.00146	0.0124094	0.00146427		T4R1/T2R2	1.10035	1.00397	1.44291	1.07226	0.00397195	0.0722565
T4R2/T2R2	1.83712	1.1328	2.14347	1.03833	0.132805	0.0383272		T4R2/T2R2	1.09658	1.00343	1.39421	1.03493	0.0034345	0.0349315
T3R1/T4R1	1.00834	1.14352	0.548061	1.02647	0.143517	0.0264743		T3R1/T4R1	1.03867	1.00375	0.547566	1.27049	0.00374568	0.270488
T3R1/T4R2	0.88179	1.15795	0.562571	1.04178	0.157946	0.0417841		T3R1/T4R2	1.04256	1.0006	0.695676	1.08011	0.000598462	0.080114
T3R2/T4R1	1.16761	1.15385	0.570962	1.02076	0.153851	0.0207616		T3R2/T4R1	1.03805	1.00334	0.506952	1.09401	0.00334239	0.0940115
T3R2/T4R2	1.01745	1.14758	0.574251	1.00576	0.147576	0.00576066		T3R2/T4R2	1.03909	1.001	0.635895	1.25435	0.00100065	0.254348
T4R1/T3R1	1.07264	1.14687	0.575087	1.03511	0.146873	0.0351086		T4R1/T3R1	1.03434	1.00168	0.539422	1.02294	0.00168411	0.0229409
T4R2/T3R1	1.23019	1.10006	0.595278	4.43561	0.100065	3.43561		T4R2/T3R1	1.03608	1.06044	0.527324	5.87942	0.0604403	4.87942
T4R1/T3R2	0.975073	1.10753	2.55086	4.51041	0.107531	3.51041		T4R1/T3R2	1.09685	1.05868	3.17149	6.06224	0.0586821	5.06224
T4R2/T3R2	1.11075	1.13914	2.68495	1.05256	0.139142	0.0525645		T4R2/T3R2	1.09688	1.00002	3.19677	1.00797	2.33933e-05	0.00797101
